# Supplementary material for: Discovery of an unknown diversity of Leucinodes species damaging Solanaceae fruits in sub-Saharan Africa and moving in trade (Insecta, Lepidoptera, Pyraloidea)
Source: Zookeys. 2015 Jan 19;(472):117–62. doi: 10.3897/zookeys.472.8781 (PMC4304033; doi:10.3897/zookeys.472.8781)
Supplement: XML Treatment for Leucinodes [file zookeys.472.8781-treatment1.xml]

<!DOCTYPE tp:taxon-treatment
  PUBLIC "-//TaxonX//DTD Taxonomic Treatment Publishing DTD v0 20100105//EN" "tax-treatment-NSO.dtd">
<tp:taxon-treatment xmlns:tp="http://www.plazi.org/taxpub"><tp:treatment-meta><kwd-group><label>Taxon classification</label><kwd><named-content content-type="kingdom">Animalia</named-content></kwd><kwd><named-content content-type="order">Lepidoptera</named-content></kwd><kwd><named-content content-type="family">Crambidae</named-content></kwd></kwd-group><mixed-citation publication-type="journal"><person-group><name><surname>Mally</surname><given-names>Richard</given-names></name><name><surname>Korycinska</surname><given-names>Anastasia</given-names></name><name><surname>Agassiz</surname><given-names>David J. L.</given-names></name><name><surname>Hall</surname><given-names>Jayne</given-names></name><name><surname>Hodgetts</surname><given-names>Jennifer</given-names></name><name><surname>Nuss</surname><given-names>Matthias</given-names></name></person-group><article-title>Discovery of an unknown diversity of <italic><tp:taxon-name><tp:taxon-name-part taxon-name-part-type="genus">Leucinodes</tp:taxon-name-part></tp:taxon-name></italic> species damaging <tp:taxon-name><tp:taxon-name-part taxon-name-part-type="family">Solanaceae</tp:taxon-name-part></tp:taxon-name> fruits in sub-Saharan Africa and moving in trade (<tp:taxon-name><tp:taxon-name-part taxon-name-part-type="class">Insecta</tp:taxon-name-part></tp:taxon-name>, <tp:taxon-name><tp:taxon-name-part taxon-name-part-type="order">Lepidoptera</tp:taxon-name-part></tp:taxon-name>, <tp:taxon-name><tp:taxon-name-part taxon-name-part-type="superfamily">Pyraloidea</tp:taxon-name-part></tp:taxon-name>)</article-title><source>Zookeys</source><day>19</day><month>1</month><year>2015</year><volume>2015</volume><issue>472</issue><fpage>117</fpage><lpage>162</lpage><pub-id pub-id-type="doi">10.3897/zookeys.472.8781</pub-id></mixed-citation></tp:treatment-meta><tp:nomenclature><tp:taxon-name>
                        <tp:taxon-name-part taxon-name-part-type="genus">Leucinodes</tp:taxon-name-part>
                    </tp:taxon-name><tp:taxon-authority>Guenée, 1854</tp:taxon-authority><tp:nomenclature-citation-list><tp:nomenclature-citation><tp:taxon-name><tp:taxon-name-part taxon-name-part-type="genus">Leucinodes</tp:taxon-name-part></tp:taxon-name><comment> Guenée, 1854. Type species: <italic><tp:taxon-name><tp:taxon-name-part taxon-name-part-type="genus">Leucinodes</tp:taxon-name-part> <tp:taxon-name-part taxon-name-part-type="species">orbonalis</tp:taxon-name-part></tp:taxon-name></italic> Guenée, 1854</comment></tp:nomenclature-citation><tp:nomenclature-citation><tp:taxon-name><tp:taxon-name-part taxon-name-part-type="genus">Sceliodes</tp:taxon-name-part></tp:taxon-name><comment> Guenée, 1854, <bold>syn. n.</bold> Type species: <italic><tp:taxon-name><tp:taxon-name-part taxon-name-part-type="genus">Sceliodes</tp:taxon-name-part> <tp:taxon-name-part taxon-name-part-type="species">mucidalis</tp:taxon-name-part></tp:taxon-name></italic> Guenée, 1854</comment></tp:nomenclature-citation><tp:nomenclature-citation><tp:taxon-name><tp:taxon-name-part taxon-name-part-type="genus">Daraba</tp:taxon-name-part></tp:taxon-name><comment> Walker, 1859 (synonymised by <xref ref-type="bibr" rid="B28">Hampson 1899</xref>). Type species: <italic><tp:taxon-name><tp:taxon-name-part taxon-name-part-type="genus">Daraba</tp:taxon-name-part> <tp:taxon-name-part taxon-name-part-type="species">idmonealis</tp:taxon-name-part></tp:taxon-name></italic> Walker, 1859</comment></tp:nomenclature-citation><tp:nomenclature-citation><tp:taxon-name><tp:taxon-name-part taxon-name-part-type="genus">Eretria</tp:taxon-name-part></tp:taxon-name><comment> Snellen, 1880 (synonymised by <xref ref-type="bibr" rid="B28">Hampson 1899</xref>; <xref ref-type="bibr" rid="B56">Shaffer et al. 1996</xref>: junior homonym of <italic><tp:taxon-name><tp:taxon-name-part taxon-name-part-type="genus">Eretria</tp:taxon-name-part></tp:taxon-name></italic> Robineau-Desvoidy, 1863). Type species: <italic><tp:taxon-name><tp:taxon-name-part taxon-name-part-type="genus">Eretria</tp:taxon-name-part> <tp:taxon-name-part taxon-name-part-type="species">obsistalis</tp:taxon-name-part></tp:taxon-name></italic> Snellen, 1880</comment></tp:nomenclature-citation><tp:nomenclature-citation><tp:taxon-name><tp:taxon-name-part taxon-name-part-type="genus">Leuctinodes</tp:taxon-name-part></tp:taxon-name><comment> South, 1897 (misspell.)</comment></tp:nomenclature-citation></tp:nomenclature-citation-list></tp:nomenclature><tp:treatment-sec sec-type="Diagnosis"><title>Diagnosis.</title><!--PageBreak--><p><italic><tp:taxon-name><tp:taxon-name-part taxon-name-part-type="genus">Leucinodes</tp:taxon-name-part></tp:taxon-name></italic> is characterized by a forewing pattern which includes a brown base, a white antemedian line which is distally brown edged; a median area that is ochreous or brown from the costa to the middle of wing, and red-brown from the middle of wing towards the dorsum; below the apex is a black-brown half moon-shaped patch (missing in <italic><tp:taxon-name><tp:taxon-name-part taxon-name-part-type="genus">Leucinodes</tp:taxon-name-part> <tp:taxon-name-part taxon-name-part-type="species">malawiensis</tp:taxon-name-part></tp:taxon-name></italic> sp. n.), edged by a thin white postmedian line and a white line at the margin of wing. The hindwings are white with inconspicuous pattern elements. <italic><tp:taxon-name><tp:taxon-name-part taxon-name-part-type="genus">Leucinodes</tp:taxon-name-part></tp:taxon-name></italic> females with only one frenular bristle in the hindwing, female labial palps with elongated 3<sup>rd</sup> meron, male genitalia with identical location of the fibula-sacculus process-complex (process lacking in <italic><tp:taxon-name><tp:taxon-name-part taxon-name-part-type="genus">Leucinodes</tp:taxon-name-part> <tp:taxon-name-part taxon-name-part-type="species">cordalis</tp:taxon-name-part></tp:taxon-name></italic> (Doubleday, 1843), <italic><tp:taxon-name><tp:taxon-name-part taxon-name-part-type="genus">Leucinodes</tp:taxon-name-part> <tp:taxon-name-part taxon-name-part-type="species">laisalis</tp:taxon-name-part></tp:taxon-name></italic> and <italic><tp:taxon-name><tp:taxon-name-part taxon-name-part-type="genus">Leucinodes</tp:taxon-name-part> <tp:taxon-name-part taxon-name-part-type="species">malawiensis</tp:taxon-name-part></tp:taxon-name></italic>), female genitalia with fine granular sclerotization of ductus bursae (in most species), antrum with thickened mesocuticula, presence of lateral antrum pockets. Larvae are internal feeders in <tp:taxon-name><tp:taxon-name-part taxon-name-part-type="family">Solanaceae</tp:taxon-name-part></tp:taxon-name>.</p></tp:treatment-sec><tp:treatment-sec sec-type="Redescription of adults"><title>Redescription of adults.</title><p><bold>Head.</bold> Frons conically bulged (Figs <xref ref-type="fig" rid="F2">11–12</xref>) to flat; labial palps porrect, brownish, 1<sup>st</sup> meron on ventral side with forward-directed tuft, 3rd meron in males half as long as 2<sup>nd</sup> meron, longer in females (Figs <xref ref-type="fig" rid="F2">11–12</xref>); maxillary palps minute or missing; haustellum well developed; eyes large, hemispherical; ocelli present; antennae ciliate, pedicel white to brown, flagellum light brown, cilia in males longer than basal antennal radius (except in <italic><tp:taxon-name><tp:taxon-name-part taxon-name-part-type="genus">Leucinodes</tp:taxon-name-part> <tp:taxon-name-part taxon-name-part-type="species">malawiensis</tp:taxon-name-part></tp:taxon-name></italic>), in females shorter than antennal radius; vertex with whitish to brown scales at the collar and brown scales directed forward; chaetosemata absent.</p><p><bold>Thorax.</bold> Dorsal side whitish to brown with whitish and dark brown scales mixed in; ventral side whitish; legs predominantly whitish, foreleg femur, tibia and epiphysis light to dark brown; tibial spurs 0, 2, 4 (fore-, mid-, hindleg) with outer spur 1/2 to 2/3 the length of inner spur.</p><p><bold>Wings.</bold> Forewing white translucent, light brown or orange- to grey-brown, basal area light to dark brown, delimited by white and dark brown double line or in species with brown forewing ground colour by dark brown antemedian line; median area with pale to dark brown, sometimes very faint proximal discoidal stigma (absent in <italic><tp:taxon-name><tp:taxon-name-part taxon-name-part-type="genus">Leucinodes</tp:taxon-name-part> <tp:taxon-name-part taxon-name-part-type="species">malawiensis</tp:taxon-name-part></tp:taxon-name></italic>); distal discoidal stigma pale to dark brown, reaching from costa to forewing centre; central dorsum with prominent orange to dark brown, broadly L-shaped or triangular spot connected or disconnected with distal discoidal stigma; postmedian line sinuate, faint and grey to grey-brown, white edged, with prominent subcostal bulge; apex brown to grey-brown coloured (absent in <italic><tp:taxon-name><tp:taxon-name-part taxon-name-part-type="genus">Leucinodes</tp:taxon-name-part> <tp:taxon-name-part taxon-name-part-type="species">malawiensis</tp:taxon-name-part></tp:taxon-name></italic>), with slim strip of white at outer margin; margin dotted at veins, with large dots at apex and M<sub>3</sub>; fringe white to pale brown with dark interruption at apex and at M<sub>3</sub> (absent in <italic><tp:taxon-name><tp:taxon-name-part taxon-name-part-type="genus">Leucinodes</tp:taxon-name-part> <tp:taxon-name-part taxon-name-part-type="species">malawiensis</tp:taxon-name-part></tp:taxon-name></italic>). Hindwing in both sexes with one frenular bristle, ground colour whitish, middle of wing with one or two spots, often faint; postmedian line inconspicuous, bent towards spot at middle of wing; area below apex suffused by pale brown to grey; margin dotted at end of veins, with large dot at end of M<sub>3</sub>.</p><p><bold>Abdomen.</bold> First segment whitish, remainder light-, orange- or dark brown to grey.</p><p><bold>Male genitalia.</bold> Uncus neck constricted, head circular, with dorsal agglomeration of thick setae; narrow transtilla arms with central notch, in <!--PageBreak--><italic><tp:taxon-name><tp:taxon-name-part taxon-name-part-type="genus">Leucinodes</tp:taxon-name-part> <tp:taxon-name-part taxon-name-part-type="species">ethiopica</tp:taxon-name-part></tp:taxon-name></italic> with dorsad spike on each arm; vinculum saccus round to V-shaped, short to more or less elongated, with or without keeled tip; juxta oval, subulate, short rhombical or tongue-shaped, with semicircular base; valvae elongate triangular, tapering posteriorly, costa and posterioventral margin loosely covered with long setae; fibula (<italic>fi</italic> in Fig. <xref ref-type="fig" rid="F3">13</xref>) arising at central part of mesal wall of valva or near costa; sacculus (<italic>sa</italic> in Fig. <xref ref-type="fig" rid="F3">13</xref>) large, elongate oval, with distal sclerotized process (<italic>sp</italic> in Fig. <xref ref-type="fig" rid="F3">13</xref>), often in close association with fibula, process absent in <italic><tp:taxon-name><tp:taxon-name-part taxon-name-part-type="genus">Leucinodes</tp:taxon-name-part> <tp:taxon-name-part taxon-name-part-type="species">laisalis</tp:taxon-name-part></tp:taxon-name></italic>, <italic><tp:taxon-name><tp:taxon-name-part taxon-name-part-type="genus">Leucinodes</tp:taxon-name-part> <tp:taxon-name-part taxon-name-part-type="species">malawiensis</tp:taxon-name-part></tp:taxon-name></italic>; ventral margin of distal valvae with or without granulated area (<italic>ga</italic> in Fig. <xref ref-type="fig" rid="F3">13</xref>); phallus simple, with variously shaped sclerites at posterior apodeme, vesica with or without cornuti.</p><p><bold>Female genitalia.</bold> Corpus bursae ovoid, membranous, without signa; ductus bursae membranous with delicate granulation, partly reaching into posterior corpus bursae; antrum short to long, slim to broader than ductus bursae, anterior part sometimes coiled, mesocuticula thickened (strongly stained with Chlorazol Black) and exocuticula (inner layer) partly sclerotized; ostium bursae with lateral membranous pockets, with or without oval sclerites; both apophyses pairs simple, apophyses anteriores normally stronger developed than posterior apophyses, with or without broadened central portion.</p></tp:treatment-sec><tp:treatment-sec sec-type="Immature stages"><title>Immature stages.</title><p><bold>Larva.</bold> Last instar larvae with pink dorsal integument, intersegmental areas cream or light pink, the ventral integument cream; strength of the colouration very variable, pink colour on majority of abdominal segments often interrupted laterally by a transverse cream line; head, prothoracic and anal shields mid brown with variable black markings; early instar larvae white or cream with brown pinacula and black head, prothoracic and anal shields. In older larvae the dorsal integument turns beige, then increasingly deeper pink as the moults progress, head and prothoracic shield brown; pinacula pale brown and prominent against the integument in all instars. The chaetotaxy of the thorax and first nine abdominal segments of the last instar is illustrated in Fig. <xref ref-type="fig" rid="F6">35</xref>. The relative size of pinacula and positions of setae are very variable intraspecifically. The head is mid to light brown, with variable black markings around ocelli and at genal angle; relative positions of cranial setae very unstable in the specimens examined. The prothoracic shield is light to dark brown with pale median sulcus and two variable dark markings: one along part of the posterior margin, strongest medially, and the other mediolaterally; usually additional darker spots bordering the median sulcus and extending laterally, spots very variable in extent and position; prothoracic L pinaculum crescent shaped with variable posterior extension, L setae anterior to the spiracle, usually vertically aligned; microscopic seta MV3 clearly visible in most specimens, can be almost as prominent as the V seta; MV3 setae share a mid-ventral pinaculum or are on separate pinacula; meso- and metathorax with clearly visible dorsal and subdorsal microscopic pinacula at 60 × magnification; three ventral microscopic setae less prominent, with MV3 usually being the least evident, these with or without small pinacula. Many larvae are asymmetrical in this feature, with a pinaculum on one side, and seta only on the other. On the abdomen, there is one SV seta on segment 1, three SV setae on a single pinaculum on segment 2; microscopic seta MV3 visible on both segments 1 and 2, not prominent; microscopic setae on segments 3–8 mostly not visible at 60 × magnification; prolegs with crochets in a mesopenellipse; anal shield often lighter brown than pinacula, usually darker pigmented in anterior half.</p><p><bold>Pupa.</bold> (Figs <xref ref-type="fig" rid="F8">42–46</xref>) Yellow to pale brown, lightly sclerotized, developing adult clearly visible as development proceeds; two distinct, raised hood-like structures dorsal to spiracles on abdominal segments 2 and 3 (Figs <xref ref-type="fig" rid="F8">42</xref>, <xref ref-type="fig" rid="F8">44</xref>); four pairs of long hooked setae ventral to cremaster; cocoon stout leathery, made of silk, firmly attached to the substrate.</p></tp:treatment-sec><tp:treatment-sec sec-type="Remarks"><title>Remarks.</title><!--PageBreak--><p><italic><tp:taxon-name><tp:taxon-name-part taxon-name-part-type="genus">Sceliodes</tp:taxon-name-part></tp:taxon-name></italic> and <italic><tp:taxon-name><tp:taxon-name-part taxon-name-part-type="genus">Leucinodes</tp:taxon-name-part></tp:taxon-name></italic> have traditionally been distinguished by their forewing ground colour, which is predominantly orange-brown to greyish-brown in <italic><tp:taxon-name><tp:taxon-name-part taxon-name-part-type="genus">Sceliodes</tp:taxon-name-part></tp:taxon-name></italic> and white translucent in <italic><tp:taxon-name><tp:taxon-name-part taxon-name-part-type="genus">Leucinodes</tp:taxon-name-part></tp:taxon-name></italic>. The newly discovered <italic><tp:taxon-name><tp:taxon-name-part taxon-name-part-type="genus">Leucinodes</tp:taxon-name-part> <tp:taxon-name-part taxon-name-part-type="species">ethiopica</tp:taxon-name-part></tp:taxon-name></italic> sp. n. is intermediate in this character whereas all other wing pattern elements are homologous among <italic><tp:taxon-name><tp:taxon-name-part taxon-name-part-type="genus">Leucinodes</tp:taxon-name-part></tp:taxon-name></italic> and <italic><tp:taxon-name><tp:taxon-name-part taxon-name-part-type="genus">Sceliodes</tp:taxon-name-part></tp:taxon-name></italic> species. Study of the genitalia showed that cornuti are present in <italic><tp:taxon-name><tp:taxon-name-part taxon-name-part-type="genus">Sceliodes</tp:taxon-name-part></tp:taxon-name></italic> species, but are absent in <italic><tp:taxon-name><tp:taxon-name-part taxon-name-part-type="genus">Leucinodes</tp:taxon-name-part></tp:taxon-name></italic>, including <italic><tp:taxon-name><tp:taxon-name-part taxon-name-part-type="genus">Leucinodes</tp:taxon-name-part> <tp:taxon-name-part taxon-name-part-type="species">ethiopica</tp:taxon-name-part></tp:taxon-name></italic>. The female genitalia contain oval to semicircular sclerites in the lateral antrum pockets of <italic><tp:taxon-name><tp:taxon-name-part taxon-name-part-type="genus">Leucinodes</tp:taxon-name-part> <tp:taxon-name-part taxon-name-part-type="species">ethiopica</tp:taxon-name-part></tp:taxon-name></italic>, African <italic><tp:taxon-name><tp:taxon-name-part taxon-name-part-type="genus">Sceliodes</tp:taxon-name-part></tp:taxon-name></italic> and <italic><tp:taxon-name><tp:taxon-name-part taxon-name-part-type="genus">Sceliodes</tp:taxon-name-part> <tp:taxon-name-part taxon-name-part-type="species">cordalis</tp:taxon-name-part></tp:taxon-name></italic>, the type-species of <italic><tp:taxon-name><tp:taxon-name-part taxon-name-part-type="genus">Sceliodes</tp:taxon-name-part></tp:taxon-name></italic>, which is distributed in Australia and New Zealand. Thus, there is a continuous variation between <italic><tp:taxon-name><tp:taxon-name-part taxon-name-part-type="genus">Leucinodes</tp:taxon-name-part></tp:taxon-name></italic> and <italic><tp:taxon-name><tp:taxon-name-part taxon-name-part-type="genus">Sceliodes</tp:taxon-name-part></tp:taxon-name></italic> and we here synonymise <italic><tp:taxon-name><tp:taxon-name-part taxon-name-part-type="genus">Sceliodes</tp:taxon-name-part></tp:taxon-name></italic> syn. n. with <italic><tp:taxon-name><tp:taxon-name-part taxon-name-part-type="genus">Leucinodes</tp:taxon-name-part></tp:taxon-name></italic>. As <italic><tp:taxon-name><tp:taxon-name-part taxon-name-part-type="genus">Leucinodes</tp:taxon-name-part></tp:taxon-name></italic> and <italic><tp:taxon-name><tp:taxon-name-part taxon-name-part-type="genus">Sceliodes</tp:taxon-name-part></tp:taxon-name></italic> have been published on the same date and in the same work, we here give precedence to <italic><tp:taxon-name><tp:taxon-name-part taxon-name-part-type="genus">Leucinodes</tp:taxon-name-part></tp:taxon-name></italic> as it is the better known of the two names, acting as first reviser according to ICZN 24.2.2.</p></tp:treatment-sec><tp:treatment-sec><!--Section generated to contain objects referenced in tp:taxon-treatment.--><fig id="F2" position="float" orientation="portrait"><label>Figures 11–12.</label><caption><p>Head profiles of adult <italic><tp:taxon-name><tp:taxon-name-part taxon-name-part-type="genus">Leucinodes</tp:taxon-name-part> <tp:taxon-name-part taxon-name-part-type="species">orbonalis</tp:taxon-name-part></tp:taxon-name></italic>. <bold>11</bold> male <bold>12</bold> female. Figures at same scale.</p></caption><graphic xmlns:xlink="http://www.w3.org/1999/xlink" xlink:href="zookeys-472-117-g002.jpg" position="float" orientation="portrait" xlink:type="simple" id="oo_37083.jpg"/></fig><fig id="F3" position="float" orientation="portrait"><label>Figures 13–22.</label><caption><p>Male genitalia. <bold>13</bold> <italic><tp:taxon-name><tp:taxon-name-part taxon-name-part-type="genus">Leucinodes</tp:taxon-name-part> <tp:taxon-name-part taxon-name-part-type="species">orbonalis</tp:taxon-name-part></tp:taxon-name></italic>, Vietnam (prep. RM503) <bold>14</bold> <italic><tp:taxon-name><tp:taxon-name-part taxon-name-part-type="genus">Leucinodes</tp:taxon-name-part> <tp:taxon-name-part taxon-name-part-type="species">africensis</tp:taxon-name-part></tp:taxon-name></italic>, two-branched sacculus process, Côte d’Ivoire (prep. RM330, phallus omitted) <bold>15</bold> <italic><tp:taxon-name><tp:taxon-name-part taxon-name-part-type="genus">Leucinodes</tp:taxon-name-part> <tp:taxon-name-part taxon-name-part-type="species">africensis</tp:taxon-name-part></tp:taxon-name></italic>, single-branched sacculus process, Ghana (import) (prep. RM501) <bold>16</bold> <italic><tp:taxon-name><tp:taxon-name-part taxon-name-part-type="genus">Leucinodes</tp:taxon-name-part> <tp:taxon-name-part taxon-name-part-type="species">rimavallis</tp:taxon-name-part></tp:taxon-name></italic>, Kenya (prep. RM667) <bold>17</bold> <italic><tp:taxon-name><tp:taxon-name-part taxon-name-part-type="genus">Leucinodes</tp:taxon-name-part> <tp:taxon-name-part taxon-name-part-type="species">pseudorbonalis</tp:taxon-name-part></tp:taxon-name></italic>, Uganda (prep. RM705) <bold>18</bold> <italic><tp:taxon-name><tp:taxon-name-part taxon-name-part-type="genus">Leucinodes</tp:taxon-name-part> <tp:taxon-name-part taxon-name-part-type="species">kenyensis</tp:taxon-name-part></tp:taxon-name></italic>, Zimbabwe (prep. RM694) <bold>19</bold> <italic><tp:taxon-name><tp:taxon-name-part taxon-name-part-type="genus">Leucinodes</tp:taxon-name-part> <tp:taxon-name-part taxon-name-part-type="species">malawiensis</tp:taxon-name-part></tp:taxon-name></italic>, Malawi (prep. RM683) <bold>20</bold> <italic><tp:taxon-name><tp:taxon-name-part taxon-name-part-type="genus">Leucinodes</tp:taxon-name-part> <tp:taxon-name-part taxon-name-part-type="species">laisalis</tp:taxon-name-part></tp:taxon-name></italic>, South Africa (prep. RM504) <bold>21</bold> <italic><tp:taxon-name><tp:taxon-name-part taxon-name-part-type="genus">Leucinodes</tp:taxon-name-part> <tp:taxon-name-part taxon-name-part-type="species">ethiopica</tp:taxon-name-part></tp:taxon-name></italic>, Ethiopia (BMNH <tp:taxon-name><tp:taxon-name-part taxon-name-part-type="family">Pyralidae</tp:taxon-name-part></tp:taxon-name> slide 23138) <bold>22</bold> <italic><tp:taxon-name><tp:taxon-name-part taxon-name-part-type="genus">Leucinodes</tp:taxon-name-part> <tp:taxon-name-part taxon-name-part-type="species">ugandensis</tp:taxon-name-part></tp:taxon-name></italic>, Somalia (BMNH <tp:taxon-name><tp:taxon-name-part taxon-name-part-type="family">Pyralidae</tp:taxon-name-part></tp:taxon-name> slide 23140); phallus mirrored. Abbreviations: fi fibula, ga granulated area, sa sacculus, sb side branch of sacculus process, sp sacculus process. Scale bar represents 500 µm.</p></caption><graphic xmlns:xlink="http://www.w3.org/1999/xlink" xlink:href="zookeys-472-117-g003.jpg" position="float" orientation="portrait" xlink:type="simple" id="oo_37084.jpg"/></fig><fig id="F6" position="float" orientation="portrait"><label>Figure 35.</label><caption><p>Chaetotaxy map of investigated <italic><tp:taxon-name><tp:taxon-name-part taxon-name-part-type="genus">Leucinodes</tp:taxon-name-part></tp:taxon-name></italic> larvae; blue elements illustrate variation found in <italic><tp:taxon-name><tp:taxon-name-part taxon-name-part-type="genus">Leucinodes</tp:taxon-name-part> <tp:taxon-name-part taxon-name-part-type="species">orbonalis</tp:taxon-name-part></tp:taxon-name></italic> and <italic><tp:taxon-name><tp:taxon-name-part taxon-name-part-type="genus">Leucinodes</tp:taxon-name-part> <tp:taxon-name-part taxon-name-part-type="species">africensis</tp:taxon-name-part></tp:taxon-name></italic>; red elements illustrate the differences found in <italic><tp:taxon-name><tp:taxon-name-part taxon-name-part-type="genus">Leucinodes</tp:taxon-name-part> <tp:taxon-name-part taxon-name-part-type="species">laisalis</tp:taxon-name-part></tp:taxon-name></italic> compared to <italic><tp:taxon-name><tp:taxon-name-part taxon-name-part-type="genus">Leucinodes</tp:taxon-name-part> <tp:taxon-name-part taxon-name-part-type="species">orbonalis</tp:taxon-name-part></tp:taxon-name></italic> and <italic><tp:taxon-name><tp:taxon-name-part taxon-name-part-type="genus">Leucinodes</tp:taxon-name-part> <tp:taxon-name-part taxon-name-part-type="species">africensis</tp:taxon-name-part></tp:taxon-name></italic>.</p></caption><graphic xmlns:xlink="http://www.w3.org/1999/xlink" xlink:href="zookeys-472-117-g006.jpg" position="float" orientation="portrait" xlink:type="simple" id="oo_37087.jpg"/></fig><fig id="F8" position="float" orientation="portrait"><label>Figures 42–46.</label><caption><p>Pupae of <italic><tp:taxon-name><tp:taxon-name-part taxon-name-part-type="genus">Leucinodes</tp:taxon-name-part></tp:taxon-name></italic>. <bold>42–43</bold> <italic><tp:taxon-name><tp:taxon-name-part taxon-name-part-type="genus">Leucinodes</tp:taxon-name-part> <tp:taxon-name-part taxon-name-part-type="species">africensis</tp:taxon-name-part></tp:taxon-name></italic> <bold>42</bold> dorsal view <bold>43</bold> close-up of cremaster <bold>44–46</bold> <italic><tp:taxon-name><tp:taxon-name-part taxon-name-part-type="genus">Leucinodes</tp:taxon-name-part> <tp:taxon-name-part taxon-name-part-type="species">laisalis</tp:taxon-name-part></tp:taxon-name></italic> <bold>44</bold> dorsal view <bold>45</bold> lateral view <bold>46</bold> close-up of cremaster. Abbreviations: hs hood-like structures dorsal to spiracles on abdominal segments 2 and 3. Scale bar refers to <bold>42, 44</bold> and <bold>45</bold> and represents 5 mm.</p></caption><graphic xmlns:xlink="http://www.w3.org/1999/xlink" xlink:href="zookeys-472-117-g008.jpg" position="float" orientation="portrait" xlink:type="simple" id="oo_37089.jpg"/></fig></tp:treatment-sec><ref-list><ref id="B28"><mixed-citation xmlns:xlink="http://www.w3.org/1999/xlink" xlink:type="simple"><person-group><name name-style="western"><surname>Hampson</surname><given-names>GF</given-names></name></person-group> (<year>1899</year>) <article-title>A revision of the moths of the subfamily <tp:taxon-name><tp:taxon-name-part taxon-name-part-type="subfamily">Pyraustinae</tp:taxon-name-part></tp:taxon-name> and family <tp:taxon-name><tp:taxon-name-part taxon-name-part-type="family">Pyralidae</tp:taxon-name-part></tp:taxon-name>. Part II.</article-title><source>Proceedings of the General Meetings for Scientific Business of the Zoological Society of London</source><volume>1899</volume>(<issue>1</issue>): <fpage>172</fpage>–<lpage>291</lpage>.</mixed-citation></ref><ref id="B56"><mixed-citation xmlns:xlink="http://www.w3.org/1999/xlink" xlink:type="simple"><person-group><name name-style="western"><surname>Shaffer</surname><given-names>M</given-names></name><name name-style="western"><surname>Nielsen</surname><given-names>ES</given-names></name><name name-style="western"><surname>Horak</surname><given-names>M</given-names></name></person-group> (<year>1996</year>) <article-title><tp:taxon-name><tp:taxon-name-part taxon-name-part-type="superfamily">Pyraloidea</tp:taxon-name-part></tp:taxon-name>.</article-title> In: <person-group><name name-style="western"><surname>Nielsen</surname><given-names>ES</given-names></name><name name-style="western"><surname>Edwards</surname><given-names>ED</given-names></name><name name-style="western"><surname>Rangsi</surname><given-names>TV</given-names></name></person-group> (<role>Eds</role>) <source>Checklist of the <tp:taxon-name><tp:taxon-name-part taxon-name-part-type="order">Lepidoptera</tp:taxon-name-part></tp:taxon-name> of Australia</source>. In: <person-group><name name-style="western"><surname>Nielsen</surname><given-names>ES</given-names></name></person-group>. <source>Monographs on Australian <tp:taxon-name><tp:taxon-name-part taxon-name-part-type="order">Lepidoptera</tp:taxon-name-part></tp:taxon-name></source><volume>4 4</volume>. <publisher-name>CSIRO Division of Entomology</publisher-name>, <publisher-loc>Canberra</publisher-loc>, <fpage>164</fpage>–<lpage>199</lpage>.</mixed-citation></ref></ref-list></tp:taxon-treatment>
