# Supplementary material for: Discovery of an unknown diversity of Leucinodes species damaging Solanaceae fruits in sub-Saharan Africa and moving in trade (Insecta, Lepidoptera, Pyraloidea)
Source: Zookeys. 2015 Jan 19;(472):117–62. doi: 10.3897/zookeys.472.8781 (PMC4304033; doi:10.3897/zookeys.472.8781)
Supplement: XML Treatment for Leucinodes orbonalis [file zookeys.472.8781-treatment2.xml]

<!DOCTYPE tp:taxon-treatment
  PUBLIC "-//TaxonX//DTD Taxonomic Treatment Publishing DTD v0 20100105//EN" "tax-treatment-NSO.dtd">
<tp:taxon-treatment xmlns:tp="http://www.plazi.org/taxpub"><tp:treatment-meta><kwd-group><label>Taxon classification</label><kwd><named-content content-type="kingdom">Animalia</named-content></kwd><kwd><named-content content-type="order">Lepidoptera</named-content></kwd><kwd><named-content content-type="family">Crambidae</named-content></kwd></kwd-group><mixed-citation publication-type="journal"><person-group><name><surname>Mally</surname><given-names>Richard</given-names></name><name><surname>Korycinska</surname><given-names>Anastasia</given-names></name><name><surname>Agassiz</surname><given-names>David J. L.</given-names></name><name><surname>Hall</surname><given-names>Jayne</given-names></name><name><surname>Hodgetts</surname><given-names>Jennifer</given-names></name><name><surname>Nuss</surname><given-names>Matthias</given-names></name></person-group><article-title>Discovery of an unknown diversity of <italic><tp:taxon-name><tp:taxon-name-part taxon-name-part-type="genus">Leucinodes</tp:taxon-name-part></tp:taxon-name></italic> species damaging <tp:taxon-name><tp:taxon-name-part taxon-name-part-type="family">Solanaceae</tp:taxon-name-part></tp:taxon-name> fruits in sub-Saharan Africa and moving in trade (<tp:taxon-name><tp:taxon-name-part taxon-name-part-type="class">Insecta</tp:taxon-name-part></tp:taxon-name>, <tp:taxon-name><tp:taxon-name-part taxon-name-part-type="order">Lepidoptera</tp:taxon-name-part></tp:taxon-name>, <tp:taxon-name><tp:taxon-name-part taxon-name-part-type="superfamily">Pyraloidea</tp:taxon-name-part></tp:taxon-name>)</article-title><source>Zookeys</source><day>19</day><month>1</month><year>2015</year><volume>2015</volume><issue>472</issue><fpage>117</fpage><lpage>162</lpage><pub-id pub-id-type="doi">10.3897/zookeys.472.8781</pub-id></mixed-citation></tp:treatment-meta><tp:nomenclature><tp:taxon-name>
                        <tp:taxon-name-part taxon-name-part-type="genus">Leucinodes</tp:taxon-name-part>
                        <tp:taxon-name-part taxon-name-part-type="species">orbonalis</tp:taxon-name-part>
                    </tp:taxon-name><tp:taxon-authority>Guenée, 1854</tp:taxon-authority><xref ref-type="fig" rid="F1">Figs 1</xref><xref ref-type="fig" rid="F2">, 11–12</xref><xref ref-type="fig" rid="F3">, 13</xref><xref ref-type="fig" rid="F4">, 23</xref><xref ref-type="fig" rid="F5">, 31</xref><xref ref-type="fig" rid="F6">, 35</xref><xref ref-type="fig" rid="F7">, 36–37</xref><tp:nomenclature-citation-list><tp:nomenclature-citation><tp:taxon-name><tp:taxon-name-part taxon-name-part-type="genus">Leucinodes</tp:taxon-name-part> <tp:taxon-name-part taxon-name-part-type="species">orbonalis</tp:taxon-name-part></tp:taxon-name><comment><xref ref-type="bibr" rid="B25">Guenée 1854</xref>: 223.</comment></tp:nomenclature-citation></tp:nomenclature-citation-list></tp:nomenclature><tp:treatment-sec sec-type="Type-localities"><title>Type-localities.</title><p>Bangladesh, Sylhet (male syntype); Java (female syntype).</p></tp:treatment-sec><tp:treatment-sec sec-type="Material examined"><title>Material examined.</title><p><bold>Type-specimens.</bold> Syntype ♂ [rectangular whitish label with red border, red letters] “Typicum | Specimen”, [rectangular whitish label with black border] “Ex. Musaeo | Ach.Guénée”, [rectangular beige label] “Paravicini Coll. | B.M. 1937-383.”, [rectangular brownish label] “Orbonalis | Gn. Silhet”, [rectangular pale yellow label] “Leucinodes Gn. | orbonalis Gn. | Type ♂ 756.3.”, [square white label in red letters, slide number and gender in black] “<tp:taxon-name><tp:taxon-name-part taxon-name-part-type="family">Pyralidae</tp:taxon-name-part></tp:taxon-name> | Brit.Mus. | Slide No. | 4496♂” (BMNH); syntype ♀ [rectangular whitish label with red border, red letters] “Typicum | Specimen”, [rectangular whitish label with black border] “Ex. Musaeo | Ach.Guénée”, [rectangular white label] “Paravicini Coll. | B.M. 1937-383.”, [rectangular pale yellow label] “<tp:taxon-name><tp:taxon-name-part taxon-name-part-type="genus">Leucinodes</tp:taxon-name-part></tp:taxon-name> Gn. | <tp:taxon-name><tp:taxon-name-part taxon-name-part-type="species">orbonalis</tp:taxon-name-part></tp:taxon-name> Gn. | Type ♀ 756.3.”, transparent capsule with abdomen and left hindwing (BMNH). – <bold>Additional material. VIETNAM.</bold> 1♂ Lao Cai Province, surrounding of Mt. Fan Si Pan, Nui Se, 1927m, <named-content xmlns:xlink="http://www.w3.org/1999/xlink" content-type="dwc:verbatimCoordinates" xlink:type="simple">22°21.168'N 103°46.477'E</named-content>, 20./21.x.2001, leg. S. Löffler, prep. RM503, DNA Barcode BC MTD 01185 (SMTD); <bold>SINGAPORE.</bold> 1♂ 1♀ leg. H.N. Ridley, BMNH <tp:taxon-name><tp:taxon-name-part taxon-name-part-type="family">Pyralidae</tp:taxon-name-part></tp:taxon-name> slides No. 23092 &amp; No. 23100 (BMNH); <bold>THE NETHERLANDS (IMPORT).</bold> 1♂ Amsterdam (Schiphol), import Thailand, 22.xi.2006, ex larva 26.xi.2006, ex pupa 6.xii.2006, leg. S. Roes, det. M v. d. Straten, prep. RM641; 1♀ Amsterdam (Schiphol), import Thailand, 8.ii.2005, ex larva, leg. R. Hulzinga, det. M v. d. Straten, prep. RM642 (NPPO); <bold>GREAT BRITAIN (IMPORT).</bold> see Suppl. material <xref ref-type="supplementary-material" rid="S2">2</xref> (Fera material).</p></tp:treatment-sec><tp:treatment-sec sec-type="Diagnosis"><title>Diagnosis.</title><p>Wing pattern indistinguishable from those of <italic><tp:taxon-name><tp:taxon-name-part taxon-name-part-type="genus">Leucinodes</tp:taxon-name-part> <tp:taxon-name-part taxon-name-part-type="species">africensis</tp:taxon-name-part></tp:taxon-name></italic> sp. n., <italic><tp:taxon-name><tp:taxon-name-part taxon-name-part-type="genus">Leucinodes</tp:taxon-name-part> <tp:taxon-name-part taxon-name-part-type="species">rimavallis</tp:taxon-name-part></tp:taxon-name></italic> sp. n., <italic><tp:taxon-name><tp:taxon-name-part taxon-name-part-type="genus">Leucinodes</tp:taxon-name-part> <tp:taxon-name-part taxon-name-part-type="species">pseudorbonalis</tp:taxon-name-part></tp:taxon-name></italic> sp. n., <italic><tp:taxon-name><tp:taxon-name-part taxon-name-part-type="genus">Leucinodes</tp:taxon-name-part> <tp:taxon-name-part taxon-name-part-type="species">kenyensis</tp:taxon-name-part></tp:taxon-name></italic> sp. n. and “<italic><tp:taxon-name><tp:taxon-name-part taxon-name-part-type="genus">Leucinodes</tp:taxon-name-part></tp:taxon-name></italic> spp.”, but distinguished from <italic><tp:taxon-name><tp:taxon-name-part taxon-name-part-type="genus">Leucinodes</tp:taxon-name-part> <tp:taxon-name-part taxon-name-part-type="species">malawiensis</tp:taxon-name-part></tp:taxon-name></italic> by the absence of the forewing basal transversal streak and the presence of the apical half moon-shaped patch, and from <italic><tp:taxon-name><tp:taxon-name-part taxon-name-part-type="genus">Leucinodes</tp:taxon-name-part> <tp:taxon-name-part taxon-name-part-type="species">laisalis</tp:taxon-name-part></tp:taxon-name></italic>, <italic><tp:taxon-name><tp:taxon-name-part taxon-name-part-type="genus">Leucinodes</tp:taxon-name-part> <tp:taxon-name-part taxon-name-part-type="species">ethiopica</tp:taxon-name-part></tp:taxon-name></italic> and <italic><tp:taxon-name><tp:taxon-name-part taxon-name-part-type="genus">Leucinodes</tp:taxon-name-part> <tp:taxon-name-part taxon-name-part-type="species">ugandensis</tp:taxon-name-part></tp:taxon-name></italic> sp. n. by the predominantly white forewing ground colour. Frons usually more strongly bulged than in other <italic><tp:taxon-name><tp:taxon-name-part taxon-name-part-type="genus">Leucinodes</tp:taxon-name-part></tp:taxon-name></italic> species, but <italic><tp:taxon-name><tp:taxon-name-part taxon-name-part-type="genus">Leucinodes</tp:taxon-name-part> <tp:taxon-name-part taxon-name-part-type="species">pseudorbonalis</tp:taxon-name-part></tp:taxon-name></italic> can be very similar in this feature. In male genitalia distinguishable by: dorsal margin of valval sacculus concave; apical sclerotized sacculus process elongated cone-shaped and crossing with the similar-sized fibula (as in <italic><tp:taxon-name><tp:taxon-name-part taxon-name-part-type="genus">Leucinodes</tp:taxon-name-part> <tp:taxon-name-part taxon-name-part-type="species">pseudorbonalis</tp:taxon-name-part></tp:taxon-name></italic>); juxta slender, tapering (similar in <italic><tp:taxon-name><tp:taxon-name-part taxon-name-part-type="genus">Leucinodes</tp:taxon-name-part> <tp:taxon-name-part taxon-name-part-type="species">africensis</tp:taxon-name-part></tp:taxon-name></italic> and <italic><tp:taxon-name><tp:taxon-name-part taxon-name-part-type="genus">Leucinodes</tp:taxon-name-part> <tp:taxon-name-part taxon-name-part-type="species">rimavallis</tp:taxon-name-part></tp:taxon-name></italic>); saccus of vinculum short, less prominent. Female genitalia: antrum only slightly bulged, exocuticula without sclerotized strip.</p></tp:treatment-sec><tp:treatment-sec sec-type="Redescription of adults"><title>Redescription of adults.</title><p><bold>Head.</bold> As for the genus, with frons strongly bulged (Figs <xref ref-type="fig" rid="F2">11–12</xref>).</p><fig id="F1" position="float" orientation="portrait"><label>Figures 1–10.</label><caption><p>Adult specimens of <italic><tp:taxon-name><tp:taxon-name-part taxon-name-part-type="genus">Leucinodes</tp:taxon-name-part></tp:taxon-name></italic>. <bold>1</bold> <italic><tp:taxon-name><tp:taxon-name-part taxon-name-part-type="genus">Leucinodes</tp:taxon-name-part> <tp:taxon-name-part taxon-name-part-type="species">orbonalis</tp:taxon-name-part></tp:taxon-name></italic>, syntype ♂ (Bangladesh) <bold>2</bold> <italic><tp:taxon-name><tp:taxon-name-part taxon-name-part-type="genus">Leucinodes</tp:taxon-name-part> <tp:taxon-name-part taxon-name-part-type="species">africensis</tp:taxon-name-part></tp:taxon-name></italic> ♀ (Angola) <bold>3</bold> <italic><tp:taxon-name><tp:taxon-name-part taxon-name-part-type="genus">Leucinodes</tp:taxon-name-part> <tp:taxon-name-part taxon-name-part-type="species">rimavallis</tp:taxon-name-part></tp:taxon-name></italic> ♀ (DR Congo: Kivu) <bold>4</bold> <italic><tp:taxon-name><tp:taxon-name-part taxon-name-part-type="genus">Leucinodes</tp:taxon-name-part> <tp:taxon-name-part taxon-name-part-type="species">pseudorbonalis</tp:taxon-name-part></tp:taxon-name></italic> ♂ (Uganda) <bold>5</bold> <italic><tp:taxon-name><tp:taxon-name-part taxon-name-part-type="genus">Leucinodes</tp:taxon-name-part> <tp:taxon-name-part taxon-name-part-type="species">kenyensis</tp:taxon-name-part></tp:taxon-name></italic>, holotype ♂ (Kenya) <bold>6</bold> <italic><tp:taxon-name><tp:taxon-name-part taxon-name-part-type="genus">Leucinodes</tp:taxon-name-part> <tp:taxon-name-part taxon-name-part-type="species">malawiensis</tp:taxon-name-part></tp:taxon-name></italic>, holotype ♂ (Malawi) <bold>7</bold> <italic><tp:taxon-name><tp:taxon-name-part taxon-name-part-type="genus">Leucinodes</tp:taxon-name-part> <tp:taxon-name-part taxon-name-part-type="species">laisalis</tp:taxon-name-part></tp:taxon-name></italic> ♀, greyish form (Tanzania) <bold>8</bold> <italic><tp:taxon-name><tp:taxon-name-part taxon-name-part-type="genus">Leucinodes</tp:taxon-name-part> <tp:taxon-name-part taxon-name-part-type="species">laisalis</tp:taxon-name-part></tp:taxon-name></italic> ♀, brownish form (Tanzania) <bold>9</bold> <italic><tp:taxon-name><tp:taxon-name-part taxon-name-part-type="genus">Leucinodes</tp:taxon-name-part> <tp:taxon-name-part taxon-name-part-type="species">ethiopica</tp:taxon-name-part></tp:taxon-name></italic>, holotype ♂ (Ethiopia) <bold>10</bold> <italic><tp:taxon-name><tp:taxon-name-part taxon-name-part-type="genus">Leucinodes</tp:taxon-name-part> <tp:taxon-name-part taxon-name-part-type="species">ugandensis</tp:taxon-name-part></tp:taxon-name></italic>, holotype ♂ (Uganda). Scale bar represents 5 mm.</p></caption><graphic xmlns:xlink="http://www.w3.org/1999/xlink" xlink:href="zookeys-472-117-g001.jpg" position="float" orientation="portrait" xlink:type="simple" id="oo_37082.jpg"/></fig><fig id="F2" position="float" orientation="portrait"><label>Figures 11–12.</label><caption><p>Head profiles of adult <italic><tp:taxon-name><tp:taxon-name-part taxon-name-part-type="genus">Leucinodes</tp:taxon-name-part> <tp:taxon-name-part taxon-name-part-type="species">orbonalis</tp:taxon-name-part></tp:taxon-name></italic>. <bold>11</bold> male <bold>12</bold> female. Figures at same scale.</p></caption><graphic xmlns:xlink="http://www.w3.org/1999/xlink" xlink:href="zookeys-472-117-g002.jpg" position="float" orientation="portrait" xlink:type="simple" id="oo_37083.jpg"/></fig><p><bold>Thorax.</bold> As for the genus, with dorsal side brown.</p><p><bold>Wings.</bold> Forewing length ♂ 8.5–10.5 m, ♀ 9.5–12.0 m; forewing ground colour white, basal area light- to dark brown, delimited by dark brown to grey antemedial line; median area with pale brown, faint proximal discoidal stigma; distal discoidal stigma pale brown, reaching from costa to forewing centre; central dorsum with prominent orange to dark brown L-shaped or triangular spot leading to forewing centre and often meeting with distal discoidal stigma; antemedial line sinuate, more or less distinct, but with prominent subcostal bulge; subapical half of termen with half moon-shaped brown to grey-grown spot; marginal line dotted; fringe and marginal line darkened at the tips of the half moon-shaped spot; hindwing ground colour white, internal area white, with discoidal spot, basicostally often with auxiliary spot; medial line sinuate, distal half approaching the discoidal spot, then turning towards dorsum; external area pale brown to gray; marginal line dotted.</p><p><bold>Abdomen.</bold> First segment whitish, remainder brownish.</p><p><bold>Male genitalia.</bold> As for the genus, apart from: juxta subulate, with short, broadly convex base, at 2/3 length slightly broadened; valvae broad, relatively short, nearly triangular; costa simple, slightly convex, subapically with a short concave portion; fibula hooked, its widened base emerging ventrad of costa base; sacculus ventrally convex, dorsally concave, at distal end with spike-shaped, strongly sclerotized process, oriented dorsad and crossing with fibula; distal ventral valva margin granulated (<italic>ga</italic> in Fig. <xref ref-type="fig" rid="F3">13</xref>), valva apex rounded, strongly granulated; distal 2/3 of ventral valva margin loosely covered with long thin setae; phallus simple, tapering posteriad, posterior apodeme dorsally elongate, ventrally with subapical, weakly serrated sclerite; ventral and dorsal portion of posterior apodeme separated by a slim, less strongly sclerotized region.</p><fig id="F3" position="float" orientation="portrait"><label>Figures 13–22.</label><caption><p>Male genitalia. <bold>13</bold> <italic><tp:taxon-name><tp:taxon-name-part taxon-name-part-type="genus">Leucinodes</tp:taxon-name-part> <tp:taxon-name-part taxon-name-part-type="species">orbonalis</tp:taxon-name-part></tp:taxon-name></italic>, Vietnam (prep. RM503) <bold>14</bold> <italic><tp:taxon-name><tp:taxon-name-part taxon-name-part-type="genus">Leucinodes</tp:taxon-name-part> <tp:taxon-name-part taxon-name-part-type="species">africensis</tp:taxon-name-part></tp:taxon-name></italic>, two-branched sacculus process, Côte d’Ivoire (prep. RM330, phallus omitted) <bold>15</bold> <italic><tp:taxon-name><tp:taxon-name-part taxon-name-part-type="genus">Leucinodes</tp:taxon-name-part> <tp:taxon-name-part taxon-name-part-type="species">africensis</tp:taxon-name-part></tp:taxon-name></italic>, single-branched sacculus process, Ghana (import) (prep. RM501) <bold>16</bold> <italic><tp:taxon-name><tp:taxon-name-part taxon-name-part-type="genus">Leucinodes</tp:taxon-name-part> <tp:taxon-name-part taxon-name-part-type="species">rimavallis</tp:taxon-name-part></tp:taxon-name></italic>, Kenya (prep. RM667) <bold>17</bold> <italic><tp:taxon-name><tp:taxon-name-part taxon-name-part-type="genus">Leucinodes</tp:taxon-name-part> <tp:taxon-name-part taxon-name-part-type="species">pseudorbonalis</tp:taxon-name-part></tp:taxon-name></italic>, Uganda (prep. RM705) <bold>18</bold> <italic><tp:taxon-name><tp:taxon-name-part taxon-name-part-type="genus">Leucinodes</tp:taxon-name-part> <tp:taxon-name-part taxon-name-part-type="species">kenyensis</tp:taxon-name-part></tp:taxon-name></italic>, Zimbabwe (prep. RM694) <bold>19</bold> <italic><tp:taxon-name><tp:taxon-name-part taxon-name-part-type="genus">Leucinodes</tp:taxon-name-part> <tp:taxon-name-part taxon-name-part-type="species">malawiensis</tp:taxon-name-part></tp:taxon-name></italic>, Malawi (prep. RM683) <bold>20</bold> <italic><tp:taxon-name><tp:taxon-name-part taxon-name-part-type="genus">Leucinodes</tp:taxon-name-part> <tp:taxon-name-part taxon-name-part-type="species">laisalis</tp:taxon-name-part></tp:taxon-name></italic>, South Africa (prep. RM504) <bold>21</bold> <italic><tp:taxon-name><tp:taxon-name-part taxon-name-part-type="genus">Leucinodes</tp:taxon-name-part> <tp:taxon-name-part taxon-name-part-type="species">ethiopica</tp:taxon-name-part></tp:taxon-name></italic>, Ethiopia (BMNH <tp:taxon-name><tp:taxon-name-part taxon-name-part-type="family">Pyralidae</tp:taxon-name-part></tp:taxon-name> slide 23138) <bold>22</bold> <italic><tp:taxon-name><tp:taxon-name-part taxon-name-part-type="genus">Leucinodes</tp:taxon-name-part> <tp:taxon-name-part taxon-name-part-type="species">ugandensis</tp:taxon-name-part></tp:taxon-name></italic>, Somalia (BMNH <tp:taxon-name><tp:taxon-name-part taxon-name-part-type="family">Pyralidae</tp:taxon-name-part></tp:taxon-name> slide 23140); phallus mirrored. Abbreviations: fi fibula, ga granulated area, sa sacculus, sb side branch of sacculus process, sp sacculus process. Scale bar represents 500 µm.</p></caption><graphic xmlns:xlink="http://www.w3.org/1999/xlink" xlink:href="zookeys-472-117-g003.jpg" position="float" orientation="portrait" xlink:type="simple" id="oo_37084.jpg"/></fig><p><bold>Female genitalia.</bold> As for the genus, apart from: anterior antrum with spoon-shaped posteriad indentation, flanked on either side by a sclerotized portion (<italic>as</italic> in Fig. <xref ref-type="fig" rid="F5">31</xref>); sternite 8 anterior edge arched (<italic>ae</italic> in Fig. <xref ref-type="fig" rid="F5">31</xref>), with a sclerite process leading in each of the lateral pockets; both apophysis pairs simple, slightly curved.</p><fig id="F4" position="float" orientation="portrait"><label>Figures 23–27.</label><caption><p>Female genitalia. <bold>23</bold> <italic><tp:taxon-name><tp:taxon-name-part taxon-name-part-type="genus">Leucinodes</tp:taxon-name-part> <tp:taxon-name-part taxon-name-part-type="species">orbonalis</tp:taxon-name-part></tp:taxon-name></italic>, Thailand (import) (prep. RM642), ventral view <bold>24</bold> <italic><tp:taxon-name><tp:taxon-name-part taxon-name-part-type="genus">Leucinodes</tp:taxon-name-part> <tp:taxon-name-part taxon-name-part-type="species">africensis</tp:taxon-name-part></tp:taxon-name></italic>, Ghana (prep. RM640), ventral view <bold>25</bold> <italic><tp:taxon-name><tp:taxon-name-part taxon-name-part-type="genus">Leucinodes</tp:taxon-name-part> <tp:taxon-name-part taxon-name-part-type="species">rimavallis</tp:taxon-name-part></tp:taxon-name></italic>, Kenya (prep. RM666, SMTD Lep1592), lateral view <bold>26</bold> <italic><tp:taxon-name><tp:taxon-name-part taxon-name-part-type="genus">Leucinodes</tp:taxon-name-part> <tp:taxon-name-part taxon-name-part-type="species">pseudorbonalis</tp:taxon-name-part></tp:taxon-name></italic>, Uganda (prep. RM706), lateral view <bold>27</bold> <italic><tp:taxon-name><tp:taxon-name-part taxon-name-part-type="genus">Leucinodes</tp:taxon-name-part> <tp:taxon-name-part taxon-name-part-type="species">kenyensis</tp:taxon-name-part></tp:taxon-name></italic>, Kenya (prep. MN1134), lateral view. Scale bar represents 500 µm.</p></caption><graphic xmlns:xlink="http://www.w3.org/1999/xlink" xlink:href="zookeys-472-117-g004.jpg" position="float" orientation="portrait" xlink:type="simple" id="oo_37085.jpg"/></fig><fig id="F5" position="float" orientation="portrait"><label>Figures 28–34.</label><caption><p>Female genitalia. <bold>28</bold> <italic><tp:taxon-name><tp:taxon-name-part taxon-name-part-type="genus">Leucinodes</tp:taxon-name-part> <tp:taxon-name-part taxon-name-part-type="species">laisalis</tp:taxon-name-part></tp:taxon-name></italic>, Kenya (prep. RM308), lateral view <bold>29</bold> <italic><tp:taxon-name><tp:taxon-name-part taxon-name-part-type="genus">Leucinodes</tp:taxon-name-part> <tp:taxon-name-part taxon-name-part-type="species">ethiopica</tp:taxon-name-part></tp:taxon-name></italic>, Ethiopia (BMNH <tp:taxon-name><tp:taxon-name-part taxon-name-part-type="family">Pyralidae</tp:taxon-name-part></tp:taxon-name> slide 23139), ventral view <bold>30</bold> <italic><tp:taxon-name><tp:taxon-name-part taxon-name-part-type="genus">Leucinodes</tp:taxon-name-part> <tp:taxon-name-part taxon-name-part-type="species">ugandensis</tp:taxon-name-part></tp:taxon-name></italic>, Somalia (BMNH <tp:taxon-name><tp:taxon-name-part taxon-name-part-type="family">Pyralidae</tp:taxon-name-part></tp:taxon-name> slide No. 23137), lateral view <bold>31</bold> <italic><tp:taxon-name><tp:taxon-name-part taxon-name-part-type="genus">Leucinodes</tp:taxon-name-part> <tp:taxon-name-part taxon-name-part-type="species">orbonalis</tp:taxon-name-part></tp:taxon-name></italic>, Thailand (import) (prep. RM642), ventral close-up of antrum region <bold>32</bold> <italic><tp:taxon-name><tp:taxon-name-part taxon-name-part-type="genus">Leucinodes</tp:taxon-name-part> <tp:taxon-name-part taxon-name-part-type="species">africensis</tp:taxon-name-part></tp:taxon-name></italic>, Côte d’Ivoire (prep. RM743), dorsolateral close-up of antrum region (phase contrast filter) <bold>33</bold> <italic><tp:taxon-name><tp:taxon-name-part taxon-name-part-type="genus">Leucinodes</tp:taxon-name-part> <tp:taxon-name-part taxon-name-part-type="species">pseudorbonalis</tp:taxon-name-part></tp:taxon-name></italic>, Uganda (prep. RM706), lateral close-up of antrum region <bold>34</bold> <italic><tp:taxon-name><tp:taxon-name-part taxon-name-part-type="genus">Leucinodes</tp:taxon-name-part> <tp:taxon-name-part taxon-name-part-type="species">kenyensis</tp:taxon-name-part></tp:taxon-name></italic>, Kenya (prep. MN1134), lateral close-up of antrum region. Abbreviations: as antrum sclerotizations; Scale bar in <bold>28–30</bold> represents 500 µm and in <bold>31–34</bold> represents 200 µm.</p></caption><graphic xmlns:xlink="http://www.w3.org/1999/xlink" xlink:href="zookeys-472-117-g005.jpg" position="float" orientation="portrait" xlink:type="simple" id="oo_37086.jpg"/></fig></tp:treatment-sec><tp:treatment-sec sec-type="Immature stages"><title>Immature stages.</title><p><bold>Larva.</bold> MSD1 and MSD2 of meso- and metathorax usually on a shared pinaculum, earlier instars frequently have the MSD setae on separate pinacula on one or both segments; dorsal abdominal pinacula show apparent differentiation between West- and East-Asian populations: in live western specimens (e.g., from Pakistan), the abdominal D1 pinacula usually have an unpigmented cream coloured area near to their anteriomedian margin. This unpigmented area may be contiguous with the unmelanized cuticle surrounding the pinaculum or be surrounded by the melanized cuticle of the pinaculum (illustrated on A3–6 in Fig. <xref ref-type="fig" rid="F6">35</xref>); this cream white, unpigmented area may darken in preserved specimens, and in pre-pupae may be ringed in black. Eastern specimens (e.g., from Thailand) often have dark spots on at least some of the D1 pinacula (illustrated on A2 in Fig. <xref ref-type="fig" rid="F6">35</xref>); geographically intermediate populations (e.g., Sri Lanka) often show an intermediate form with black spots on occasional pinacula, and any unpigmented area is <!--PageBreak-->usually ringed with black pigmentation (illustrated on A7 in Fig. <xref ref-type="fig" rid="F6">35</xref>). East-Asian populations usually have mesally triordinal crochets, whereas the crochets of West-Asian populations are mesally biordinal. <bold>Pupa.</bold> Cremaster forms a variable shelf-like, sub-rectangular structure, much wider than long, usually with distinct distal corners and median notch; dorsal surface spinulose, with additional small but distinct spines which are variable in extent, form and number; cocoon of dark brown silk, may be white or beige when newly spun.</p><fig id="F6" position="float" orientation="portrait"><label>Figure 35.</label><caption><p>Chaetotaxy map of investigated <italic><tp:taxon-name><tp:taxon-name-part taxon-name-part-type="genus">Leucinodes</tp:taxon-name-part></tp:taxon-name></italic> larvae; blue elements illustrate variation found in <italic><tp:taxon-name><tp:taxon-name-part taxon-name-part-type="genus">Leucinodes</tp:taxon-name-part> <tp:taxon-name-part taxon-name-part-type="species">orbonalis</tp:taxon-name-part></tp:taxon-name></italic> and <italic><tp:taxon-name><tp:taxon-name-part taxon-name-part-type="genus">Leucinodes</tp:taxon-name-part> <tp:taxon-name-part taxon-name-part-type="species">africensis</tp:taxon-name-part></tp:taxon-name></italic>; red elements illustrate the differences found in <italic><tp:taxon-name><tp:taxon-name-part taxon-name-part-type="genus">Leucinodes</tp:taxon-name-part> <tp:taxon-name-part taxon-name-part-type="species">laisalis</tp:taxon-name-part></tp:taxon-name></italic> compared to <italic><tp:taxon-name><tp:taxon-name-part taxon-name-part-type="genus">Leucinodes</tp:taxon-name-part> <tp:taxon-name-part taxon-name-part-type="species">orbonalis</tp:taxon-name-part></tp:taxon-name></italic> and <italic><tp:taxon-name><tp:taxon-name-part taxon-name-part-type="genus">Leucinodes</tp:taxon-name-part> <tp:taxon-name-part taxon-name-part-type="species">africensis</tp:taxon-name-part></tp:taxon-name></italic>.</p></caption><graphic xmlns:xlink="http://www.w3.org/1999/xlink" xlink:href="zookeys-472-117-g006.jpg" position="float" orientation="portrait" xlink:type="simple" id="oo_37087.jpg"/></fig><fig id="F7" position="float" orientation="portrait"><label>Figures 36–41.</label><caption><p>Larvae of <italic><tp:taxon-name><tp:taxon-name-part taxon-name-part-type="genus">Leucinodes</tp:taxon-name-part></tp:taxon-name></italic>. <bold>36–37</bold> <italic><tp:taxon-name><tp:taxon-name-part taxon-name-part-type="genus">Leucinodes</tp:taxon-name-part> <tp:taxon-name-part taxon-name-part-type="species">orbonalis</tp:taxon-name-part></tp:taxon-name></italic> <bold>36</bold> mid instar <bold>37</bold> late instar <bold>38–39</bold> <italic><tp:taxon-name><tp:taxon-name-part taxon-name-part-type="genus">Leucinodes</tp:taxon-name-part> <tp:taxon-name-part taxon-name-part-type="species">africensis</tp:taxon-name-part></tp:taxon-name></italic> <bold>38</bold> mid instar <bold>39</bold> late instar <bold>40–41</bold> <italic><tp:taxon-name><tp:taxon-name-part taxon-name-part-type="genus">Leucinodes</tp:taxon-name-part> <tp:taxon-name-part taxon-name-part-type="species">laisalis</tp:taxon-name-part></tp:taxon-name></italic> <bold>40</bold> early instar <bold>41</bold> late instar.</p></caption><graphic xmlns:xlink="http://www.w3.org/1999/xlink" xlink:href="zookeys-472-117-g007.jpg" position="float" orientation="portrait" xlink:type="simple" id="oo_37088.jpg"/></fig></tp:treatment-sec><tp:treatment-sec sec-type="Distribution"><title>Distribution.</title><p>India, Indonesia: Java (<xref ref-type="bibr" rid="B25">Guenée 1854</xref>), Sri Lanka (<xref ref-type="bibr" rid="B75">Walker 1859</xref>, <xref ref-type="bibr" rid="B45">Moore 1885</xref>), Myanmar (Burma), Andaman Islands (<xref ref-type="bibr" rid="B50">Pagenstecher 1900</xref>), Bangladesh, Brunei, Cambodia, China, Japan, Laos, Malaysia, Nepal, Pakistan, Philippines, Singapore, Taiwan, Thailand, Vietnam (<xref ref-type="bibr" rid="B5">CABI 2012a</xref>), Australia (<xref ref-type="bibr" rid="B56">Shaffer et al. 1996</xref>); imported to Great Britain, the Netherlands (pers. comm. M. van der Straten), Denmark (pers. comm. O. Karsholt) and the U.S.A. (<xref ref-type="bibr" rid="B3">Boateng et al. 2005</xref>, <xref ref-type="bibr" rid="B61">Solis 2006</xref>).</p></tp:treatment-sec><tp:treatment-sec sec-type="Food plants"><title>Food plants.</title><p><tp:taxon-name><tp:taxon-name-part taxon-name-part-type="family">Solanaceae</tp:taxon-name-part></tp:taxon-name>: <italic><tp:taxon-name><tp:taxon-name-part taxon-name-part-type="genus">Solanum</tp:taxon-name-part> <tp:taxon-name-part taxon-name-part-type="species">melongena</tp:taxon-name-part></tp:taxon-name></italic> L., <italic><tp:taxon-name><tp:taxon-name-part taxon-name-part-type="genus">Solanum</tp:taxon-name-part> <tp:taxon-name-part taxon-name-part-type="species">aculeatissimum</tp:taxon-name-part></tp:taxon-name></italic> Jacq., <italic><tp:taxon-name><tp:taxon-name-part taxon-name-part-type="genus">Solanum</tp:taxon-name-part> <tp:taxon-name-part taxon-name-part-type="species">aethiopicum</tp:taxon-name-part></tp:taxon-name></italic> L., <italic><tp:taxon-name><tp:taxon-name-part taxon-name-part-type="genus">Solanum</tp:taxon-name-part> <tp:taxon-name-part taxon-name-part-type="species">erianthum</tp:taxon-name-part></tp:taxon-name></italic> D. Don., <italic><tp:taxon-name><tp:taxon-name-part taxon-name-part-type="genus">Solanum</tp:taxon-name-part> <tp:taxon-name-part taxon-name-part-type="species">anguivi</tp:taxon-name-part></tp:taxon-name></italic> Lam. (as <italic><tp:taxon-name><tp:taxon-name-part taxon-name-part-type="genus">Solanum</tp:taxon-name-part> <tp:taxon-name-part taxon-name-part-type="species">indicum</tp:taxon-name-part></tp:taxon-name></italic> L.), <italic><tp:taxon-name><tp:taxon-name-part taxon-name-part-type="genus">Solanum</tp:taxon-name-part> <tp:taxon-name-part taxon-name-part-type="species">integrifolium</tp:taxon-name-part></tp:taxon-name></italic> Poir., <italic><tp:taxon-name><tp:taxon-name-part taxon-name-part-type="genus">Solanum</tp:taxon-name-part> <tp:taxon-name-part taxon-name-part-type="species">lycopersicum</tp:taxon-name-part></tp:taxon-name></italic> L., <italic><tp:taxon-name><tp:taxon-name-part taxon-name-part-type="genus">Solanum</tp:taxon-name-part> <tp:taxon-name-part taxon-name-part-type="species">macrocarpon</tp:taxon-name-part></tp:taxon-name></italic> L., <italic><tp:taxon-name><tp:taxon-name-part taxon-name-part-type="genus">Solanum</tp:taxon-name-part> <tp:taxon-name-part taxon-name-part-type="species">mammosum</tp:taxon-name-part></tp:taxon-name></italic> L., <italic><tp:taxon-name><tp:taxon-name-part taxon-name-part-type="genus">Solanum</tp:taxon-name-part> <tp:taxon-name-part taxon-name-part-type="species">nigrum</tp:taxon-name-part></tp:taxon-name></italic> L., <italic><tp:taxon-name><tp:taxon-name-part taxon-name-part-type="genus">Solanum</tp:taxon-name-part> <tp:taxon-name-part taxon-name-part-type="species">torvum</tp:taxon-name-part></tp:taxon-name></italic> Sw., <italic><tp:taxon-name><tp:taxon-name-part taxon-name-part-type="genus">Solanum</tp:taxon-name-part> <tp:taxon-name-part taxon-name-part-type="species">tuberosum</tp:taxon-name-part></tp:taxon-name></italic> L., <italic><tp:taxon-name><tp:taxon-name-part taxon-name-part-type="genus">Solanum</tp:taxon-name-part> <tp:taxon-name-part taxon-name-part-type="species">viarum</tp:taxon-name-part></tp:taxon-name></italic> Dunal, <italic><tp:taxon-name><tp:taxon-name-part taxon-name-part-type="genus">Solanum</tp:taxon-name-part> <tp:taxon-name-part taxon-name-part-type="species">xanthocarpum</tp:taxon-name-part></tp:taxon-name></italic> Schrad., <italic><tp:taxon-name><tp:taxon-name-part taxon-name-part-type="genus">Physalis</tp:taxon-name-part> <tp:taxon-name-part taxon-name-part-type="species">minima</tp:taxon-name-part></tp:taxon-name></italic> L., <italic><tp:taxon-name><tp:taxon-name-part taxon-name-part-type="genus">Physalis</tp:taxon-name-part> <tp:taxon-name-part taxon-name-part-type="species">peruviana</tp:taxon-name-part></tp:taxon-name></italic> L., <italic><tp:taxon-name><tp:taxon-name-part taxon-name-part-type="genus">Capsicum</tp:taxon-name-part> <tp:taxon-name-part taxon-name-part-type="species">annuum</tp:taxon-name-part></tp:taxon-name></italic> L. (<xref ref-type="bibr" rid="B71">van der Straten 2005</xref>; <xref ref-type="bibr" rid="B29">Hayden et al. 2013</xref>).</p></tp:treatment-sec><tp:treatment-sec sec-type="Remarks"><title>Remarks.</title><!--PageBreak--><p><italic><tp:taxon-name><tp:taxon-name-part taxon-name-part-type="genus">Leucinodes</tp:taxon-name-part> <tp:taxon-name-part taxon-name-part-type="species">orbonalis</tp:taxon-name-part></tp:taxon-name></italic> has previously been reported in Europe from the Netherlands (<xref ref-type="bibr" rid="B70">van der Gaag et al. 2005</xref>) and Great Britain (<xref ref-type="bibr" rid="B1">Agassiz 1983</xref>; <xref ref-type="bibr" rid="B30">Higgott 2009</xref>) as well as from the following African countries due to misidentification: South Africa (<xref ref-type="bibr" rid="B75">Walker 1859</xref>; <xref ref-type="bibr" rid="B50">Pagenstecher 1900</xref>; <xref ref-type="bibr" rid="B37">Kemal and Koçak 2007</xref>); Kenya (<xref ref-type="bibr" rid="B52">Poulton 1916</xref>); Ghana (for example, <xref ref-type="bibr" rid="B21">Frempong and Buahin 1977</xref>, <xref ref-type="bibr" rid="B20">Frempong 1979</xref>, <xref ref-type="bibr" rid="B14">Duodu 1986</xref>, <xref ref-type="bibr" rid="B33">Horna et al. 2007</xref>); Lesotho, Zambia and Zimbabwe (<xref ref-type="bibr" rid="B40">Kopij 2005</xref>); Burundi, Cameroon, Congo, Democratic Republic of the Congo, Ethiopia, Malawi, Mozambique, Nigeria, Rwanda, Sao Tome and Principe, Sierra Leone, Somalia, Tanzania and Uganda (<xref ref-type="bibr" rid="B5">CABI 2012a</xref>). We have not found a single specimen from Africa belonging to this species and therefore postulate that <italic><tp:taxon-name><tp:taxon-name-part taxon-name-part-type="genus">Leucinodes</tp:taxon-name-part> <tp:taxon-name-part taxon-name-part-type="species">orbonalis</tp:taxon-name-part></tp:taxon-name></italic> does not occur in Africa.</p></tp:treatment-sec><tp:treatment-sec><!--Section generated to contain objects referenced in tp:taxon-treatment.--><supplementary-material xmlns:xlink="http://www.w3.org/1999/xlink" id="S2" position="float" orientation="portrait" xlink:type="simple"><label>Supplementary material 2</label><caption><p>Overview of barcoded specimens.</p></caption><p>Data type: sample list.</p><media xlink:href="zookeys-472-117-s002.docx" mimetype="docx" mime-subtype="docx file" position="float" orientation="portrait" xlink:type="simple" id="oo_37094.docx"/><permissions><license xlink:type="simple"><license-p>This dataset is made available under the Open Database License (<ext-link ext-link-type="uri" xlink:href="http://opendatacommons.org/licenses/odbl/1.0/" xlink:type="simple">http://opendatacommons.org/licenses/odbl/1.0/</ext-link>). The Open Database License (ODbL) is a license agreement intended to allow users to freely share, modify, and use this Dataset while maintaining this same freedom for others, provided that the original source and author(s) are credited.</license-p></license></permissions><attrib specific-use="authors">Richard Mally, Anastasia Korycinska, David J. L. Agassiz, Jayne Hall, Jennifer Hodgetts, Matthias Nuss</attrib></supplementary-material></tp:treatment-sec><ref-list><ref id="B25"><mixed-citation xmlns:xlink="http://www.w3.org/1999/xlink" xlink:type="simple"><person-group><name name-style="western"><surname>Guenée</surname><given-names>MA</given-names></name></person-group> (<year>1854</year>) <article-title>Deltoides et Pyralites.</article-title> In: <person-group><name name-style="western"><surname>Boisduval</surname><given-names>JBAD de</given-names></name><name name-style="western"><surname>Guenée</surname><given-names>MA</given-names></name></person-group> (<role>Eds</role>) <source>Histoire Naturelle des Insectes. Species Général des Lépidoptères</source><volume>8 8</volume>. <publisher-name>Roret</publisher-name>, <publisher-loc>Paris</publisher-loc>, <fpage>1</fpage>–<lpage>448</lpage>.</mixed-citation></ref><ref id="B75"><mixed-citation xmlns:xlink="http://www.w3.org/1999/xlink" xlink:type="simple"><person-group><name name-style="western"><surname>Walker</surname><given-names>F</given-names></name></person-group> (<year>1859</year>) <article-title>Pyralides.</article-title><source>List of the Specimens of Lepidopterous Insects in the Collection of the British Museum</source><volume>17</volume>: <fpage>255</fpage>–<lpage>508</lpage>.</mixed-citation></ref><ref id="B45"><mixed-citation xmlns:xlink="http://www.w3.org/1999/xlink" xlink:type="simple"><person-group><name name-style="western"><surname>Moore</surname><given-names>F</given-names></name></person-group> (<year>1884–1887</year> [imprint “1885”]) <source>The <tp:taxon-name><tp:taxon-name-part taxon-name-part-type="order">Lepidoptera</tp:taxon-name-part></tp:taxon-name> of Ceylon</source>. <publisher-name>L. Reeve</publisher-name>, <publisher-loc>London</publisher-loc>, <size units="page">xvi + 578 pp</size>., pls 144–214.</mixed-citation></ref><ref id="B50"><mixed-citation xmlns:xlink="http://www.w3.org/1999/xlink" xlink:type="simple"><person-group><name name-style="western"><surname>Pagenstecher</surname><given-names>AAF</given-names></name></person-group> (<year>1900</year>) <article-title>Die Lepidopterenfauna des Bismarck-Archipels. Mit Berücksichtigung der thiergeographischen und biologischen Verhaeltnisse. Zweiter Theil: Die Nachtfalter.</article-title><source>Zoologica</source><volume>29</volume>: <fpage>1</fpage>–<lpage>268</lpage>, errata, pls 1–2.</mixed-citation></ref><ref id="B5"><mixed-citation xmlns:xlink="http://www.w3.org/1999/xlink" xlink:type="simple"><institution xlink:type="simple">CABI</institution> (<year>2012a</year>) <source>Crop Protection Compendium datasheet on <italic><tp:taxon-name><tp:taxon-name-part taxon-name-part-type="genus">Leucinodes</tp:taxon-name-part> <tp:taxon-name-part taxon-name-part-type="species">orbonalis</tp:taxon-name-part></tp:taxon-name></italic></source>. <ext-link ext-link-type="uri" xlink:href="http://www.cabi.org/cpc/?compid=1&amp;dsid=30498&amp;loadmodule=datasheet&amp;page=868&amp;site=161" xlink:type="simple">http://www.cabi.org/cpc/?compid=1&amp;dsid=30498&amp;loadmodule=datasheet&amp;page=868&amp;site=161</ext-link> [<date-in-citation content-type="access-date">accessed 20 August 2012</date-in-citation>]</mixed-citation></ref><ref id="B56"><mixed-citation xmlns:xlink="http://www.w3.org/1999/xlink" xlink:type="simple"><person-group><name name-style="western"><surname>Shaffer</surname><given-names>M</given-names></name><name name-style="western"><surname>Nielsen</surname><given-names>ES</given-names></name><name name-style="western"><surname>Horak</surname><given-names>M</given-names></name></person-group> (<year>1996</year>) <article-title><tp:taxon-name><tp:taxon-name-part taxon-name-part-type="superfamily">Pyraloidea</tp:taxon-name-part></tp:taxon-name>.</article-title> In: <person-group><name name-style="western"><surname>Nielsen</surname><given-names>ES</given-names></name><name name-style="western"><surname>Edwards</surname><given-names>ED</given-names></name><name name-style="western"><surname>Rangsi</surname><given-names>TV</given-names></name></person-group> (<role>Eds</role>) <source>Checklist of the <tp:taxon-name><tp:taxon-name-part taxon-name-part-type="order">Lepidoptera</tp:taxon-name-part></tp:taxon-name> of Australia</source>. In: <person-group><name name-style="western"><surname>Nielsen</surname><given-names>ES</given-names></name></person-group>. <source>Monographs on Australian <tp:taxon-name><tp:taxon-name-part taxon-name-part-type="order">Lepidoptera</tp:taxon-name-part></tp:taxon-name></source><volume>4 4</volume>. <publisher-name>CSIRO Division of Entomology</publisher-name>, <publisher-loc>Canberra</publisher-loc>, <fpage>164</fpage>–<lpage>199</lpage>.</mixed-citation></ref><ref id="B3"><mixed-citation xmlns:xlink="http://www.w3.org/1999/xlink" xlink:type="simple"><person-group><name name-style="western"><surname>Boateng</surname><given-names>BA</given-names></name><name name-style="western"><surname>Braimah</surname><given-names>H</given-names></name><name name-style="western"><surname>Glover-Amengor</surname><given-names>M</given-names></name><name name-style="western"><surname>Osei-Sarfo</surname><given-names>A</given-names></name><name name-style="western"><surname>Woode</surname><given-names>R</given-names></name><name name-style="western"><surname>Robertson</surname><given-names>S</given-names></name><name name-style="western"><surname>Takeuchi</surname><given-names>Y</given-names></name></person-group> (<year>2005</year>) <source>Importation of Eggplant, <italic><tp:taxon-name><tp:taxon-name-part taxon-name-part-type="genus">Solanum</tp:taxon-name-part> <tp:taxon-name-part taxon-name-part-type="species">melongena</tp:taxon-name-part></tp:taxon-name></italic> from Ghana into the United States</source>. <publisher-name>Council of Scientific and Industrial Research Ghana</publisher-name>, CSOR-FRI/RE/BBA/2005/014, <fpage>1</fpage>–<lpage>34</lpage>.</mixed-citation></ref><ref id="B61"><mixed-citation xmlns:xlink="http://www.w3.org/1999/xlink" xlink:type="simple"><person-group><name name-style="western"><surname>Solis</surname><given-names>MA</given-names></name></person-group> (<year>2006</year>) <source>Key to selected <tp:taxon-name><tp:taxon-name-part taxon-name-part-type="superfamily">Pyraloidea</tp:taxon-name-part></tp:taxon-name> (<tp:taxon-name><tp:taxon-name-part taxon-name-part-type="order">Lepidoptera</tp:taxon-name-part></tp:taxon-name>) larvae intercepted at U.S. ports of entry: revision of <tp:taxon-name><tp:taxon-name-part taxon-name-part-type="superfamily">Pyraloidea</tp:taxon-name-part></tp:taxon-name> in “Keys to some frequently intercepted lepidopterous larvae” by D. M. Weisman 1986 (updated 2006)</source>. <ext-link ext-link-type="uri" xlink:href="http://www.ars.usda.gov/SP2UserFiles/Place/12754100/PyraloideaKey.pdf" xlink:type="simple">www.ars.usda.gov/SP2UserFiles/Place/12754100/PyraloideaKey.pdf</ext-link> [<date-in-citation content-type="access-date">accessed 11 December 2012</date-in-citation>]</mixed-citation></ref><ref id="B71"><mixed-citation xmlns:xlink="http://www.w3.org/1999/xlink" xlink:type="simple"><person-group><name name-style="western"><surname>van der Straten</surname><given-names>M</given-names></name></person-group> (<year>2005</year>) <article-title><italic><tp:taxon-name><tp:taxon-name-part taxon-name-part-type="genus">Leucinodes</tp:taxon-name-part> <tp:taxon-name-part taxon-name-part-type="species">orbonalis</tp:taxon-name-part></tp:taxon-name></italic> (Guenée) (<tp:taxon-name><tp:taxon-name-part taxon-name-part-type="order">Lepidoptera</tp:taxon-name-part></tp:taxon-name>, <tp:taxon-name><tp:taxon-name-part taxon-name-part-type="family">Crambidae</tp:taxon-name-part></tp:taxon-name>): tropical treat or tropical threat?</article-title> Poster presentatin, <conf-name>XIV. European Congress of Lepidopterology</conf-name>, <conf-loc>Rome 2005</conf-loc>.</mixed-citation></ref><ref id="B29"><mixed-citation xmlns:xlink="http://www.w3.org/1999/xlink" xlink:type="simple"><person-group><name name-style="western"><surname>Hayden</surname><given-names>JE</given-names></name><name name-style="western"><surname>Lee</surname><given-names>S</given-names></name><name name-style="western"><surname>Passoa</surname><given-names>SC</given-names></name><name name-style="western"><surname>Young</surname><given-names>J</given-names></name><name name-style="western"><surname>Landry</surname><given-names>J-F</given-names></name><name name-style="western"><surname>Nazari</surname><given-names>V</given-names></name><name name-style="western"><surname>Mally</surname><given-names>R</given-names></name><name name-style="western"><surname>Somma</surname><given-names>LA</given-names></name><name name-style="western"><surname>Ahlmark</surname><given-names>KM</given-names></name></person-group> (<year>2013</year>) <article-title>Digital Identification of <tp:taxon-name><tp:taxon-name-part taxon-name-part-type="above-genus">Microlepidoptera</tp:taxon-name-part></tp:taxon-name> on <tp:taxon-name><tp:taxon-name-part taxon-name-part-type="family">Solanaceae</tp:taxon-name-part></tp:taxon-name></article-title>. <source>USDA-APHIS-PPQ Identification Technology Program (ITP)</source>. <publisher-loc>Fort Collins, CO</publisher-loc>. <ext-link ext-link-type="uri" xlink:href="http://idtools.org/id/leps/micro/" xlink:type="simple">http://idtools.org/id/leps/micro/</ext-link> [<date-in-citation content-type="access-date">accessed 07 February 2014</date-in-citation>]</mixed-citation></ref><ref id="B70"><mixed-citation xmlns:xlink="http://www.w3.org/1999/xlink" xlink:type="simple"><person-group><name name-style="western"><surname>van der Gaag</surname><given-names>DJ</given-names></name><name name-style="western"><surname>Stigter</surname><given-names>H</given-names></name><name name-style="western"><surname>Lammers</surname><given-names>JW</given-names></name><name name-style="western"><surname>van der Straten</surname><given-names>M</given-names></name></person-group> (<year>2005</year>) <source>Pest risk analysis <italic><tp:taxon-name><tp:taxon-name-part taxon-name-part-type="genus">Leucinodes</tp:taxon-name-part> <tp:taxon-name-part taxon-name-part-type="species">orbonalis</tp:taxon-name-part></tp:taxon-name></italic> (Guenée)</source>. <publisher-name>Plant Protection Service</publisher-name>, <publisher-loc>The Netherlands</publisher-loc>, <fpage>1</fpage>–<lpage>43</lpage>.</mixed-citation></ref><ref id="B1"><mixed-citation xmlns:xlink="http://www.w3.org/1999/xlink" xlink:type="simple"><person-group><name name-style="western"><surname>Agassiz</surname><given-names>DJL</given-names></name></person-group> (<year>1983</year>) <article-title><tp:taxon-name><tp:taxon-name-part taxon-name-part-type="above-genus">Microlepidoptera</tp:taxon-name-part></tp:taxon-name> - a review of the year 1982.</article-title><source>The Entomologist’s Record and Journal of Variation</source><volume>95</volume>: <fpage>187</fpage>–<lpage>195</lpage>.</mixed-citation></ref><ref id="B30"><mixed-citation xmlns:xlink="http://www.w3.org/1999/xlink" xlink:type="simple"><person-group><name name-style="western"><surname>Higgott</surname><given-names>J</given-names></name></person-group> (<year>2009</year>) <article-title><italic><tp:taxon-name><tp:taxon-name-part taxon-name-part-type="genus">Leucinodes</tp:taxon-name-part> <tp:taxon-name-part taxon-name-part-type="species">orbonalis</tp:taxon-name-part></tp:taxon-name></italic> Guenée, 1854 (<tp:taxon-name><tp:taxon-name-part taxon-name-part-type="order">Lepidoptera</tp:taxon-name-part></tp:taxon-name>: <tp:taxon-name><tp:taxon-name-part taxon-name-part-type="family">Pyralidae</tp:taxon-name-part></tp:taxon-name>), a species not previously recorded in the wild in Great Britain.</article-title><source>Entomologist’s Gazette</source><volume>60</volume>(<issue>1</issue>): <fpage>25</fpage>–<lpage>27</lpage>.</mixed-citation></ref><ref id="B37"><mixed-citation xmlns:xlink="http://www.w3.org/1999/xlink" xlink:type="simple"><person-group><name name-style="western"><surname>Kemal</surname><given-names>M</given-names></name><name name-style="western"><surname>Koçak</surname><given-names>AÖ</given-names></name></person-group> (<year>2007</year>) <source>Synonymous checklist of the South African <tp:taxon-name><tp:taxon-name-part taxon-name-part-type="order">Lepidoptera</tp:taxon-name-part></tp:taxon-name></source>. <ext-link ext-link-type="uri" xlink:href="http://www.metafro.be/Members/Cesa/Cesapublafri2.pdf" xlink:type="simple">http://www.metafro.be/Members/Cesa/Cesapublafri2.pdf</ext-link> [<date-in-citation content-type="access-date">accessed 10 August 2012</date-in-citation>]</mixed-citation></ref><ref id="B52"><mixed-citation xmlns:xlink="http://www.w3.org/1999/xlink" xlink:type="simple"><person-group><name name-style="western"><surname>Poulton</surname><given-names>EB</given-names></name></person-group> (<year>1916</year>) <article-title>On a collection of moths made in Somaliland by Mr. W. Feather with descriptions of new species by Sir G. F. Hampson, L. B. Prout, J. H. Durrant and Dr. Karl Jordan.</article-title><source>Proceedings of the Zoological Society of London</source><volume>86</volume>: <fpage>91</fpage>–<lpage>182</lpage>.</mixed-citation></ref><ref id="B21"><mixed-citation xmlns:xlink="http://www.w3.org/1999/xlink" xlink:type="simple"><person-group><name name-style="western"><surname>Frempong</surname><given-names>E</given-names></name><name name-style="western"><surname>Buahin</surname><given-names>GKA</given-names></name></person-group> (<year>1977</year>) <article-title>Studies on the insect pests of egg plant, <italic><tp:taxon-name><tp:taxon-name-part taxon-name-part-type="genus">Solanum</tp:taxon-name-part> <tp:taxon-name-part taxon-name-part-type="species">melongena</tp:taxon-name-part></tp:taxon-name></italic> L., in Ghana.</article-title><source>Bulletin de l’Institut Fondamental d’Afrique Noire, Serie A</source><volume>39</volume>: <fpage>627</fpage>–<lpage>641</lpage>.</mixed-citation></ref><ref id="B20"><mixed-citation xmlns:xlink="http://www.w3.org/1999/xlink" xlink:type="simple"><person-group><name name-style="western"><surname>Frempong</surname><given-names>E</given-names></name></person-group> (<year>1979</year>) <article-title>The nature of damage to egg plant (<italic><tp:taxon-name><tp:taxon-name-part taxon-name-part-type="genus">Solanum</tp:taxon-name-part> <tp:taxon-name-part taxon-name-part-type="species">melongena</tp:taxon-name-part></tp:taxon-name></italic> L.) in Ghana by two important pests, <italic><tp:taxon-name><tp:taxon-name-part taxon-name-part-type="genus">Leucinodes</tp:taxon-name-part> <tp:taxon-name-part taxon-name-part-type="species">orbonalis</tp:taxon-name-part></tp:taxon-name></italic> Gn. and <italic><tp:taxon-name><tp:taxon-name-part taxon-name-part-type="genus">Euzophera</tp:taxon-name-part> <tp:taxon-name-part taxon-name-part-type="species">villora</tp:taxon-name-part></tp:taxon-name></italic> (Fldr.) (<tp:taxon-name><tp:taxon-name-part taxon-name-part-type="order">Lepidoptera</tp:taxon-name-part></tp:taxon-name> <tp:taxon-name><tp:taxon-name-part taxon-name-part-type="family">Pyralidae</tp:taxon-name-part></tp:taxon-name>).</article-title><source>Bulletin de l’Institut Fondamental d’Afrique</source><volume>41</volume>(<issue>2</issue>): <fpage>408</fpage>–<lpage>416</lpage>.</mixed-citation></ref><ref id="B14"><mixed-citation xmlns:xlink="http://www.w3.org/1999/xlink" xlink:type="simple"><person-group><name name-style="western"><surname>Duodu</surname><given-names>YA</given-names></name></person-group> (<year>1986</year>) <article-title>Field evaluation of eggplant cultivars to infestation by the shoot and fruit borer, <italic><tp:taxon-name><tp:taxon-name-part taxon-name-part-type="genus">Leucinodes</tp:taxon-name-part> <tp:taxon-name-part taxon-name-part-type="species">orbonalis</tp:taxon-name-part></tp:taxon-name></italic> (<tp:taxon-name><tp:taxon-name-part taxon-name-part-type="order">Lepidoptera</tp:taxon-name-part></tp:taxon-name>, <tp:taxon-name><tp:taxon-name-part taxon-name-part-type="family">Pyralidae</tp:taxon-name-part></tp:taxon-name>) in Ghana.</article-title><source>Tropical Pest Management</source><volume>32</volume>: <fpage>347</fpage>–<lpage>349</lpage>. doi: <ext-link ext-link-type="doi" xlink:href="10.1080/09670878609371092" xlink:type="simple">10.1080/09670878609371092</ext-link></mixed-citation></ref><ref id="B33"><mixed-citation xmlns:xlink="http://www.w3.org/1999/xlink" xlink:type="simple"><person-group><name name-style="western"><surname>Horna</surname><given-names>D</given-names></name><name name-style="western"><surname>Smale</surname><given-names>M</given-names></name><name name-style="western"><surname>Falck-Zepeda</surname><given-names>J</given-names></name></person-group> (<year>2007</year>) <article-title>Assessing the Potential Economic Impact of Genetically Modified Crops in Ghana: Insect-Resistant Garden Egg.</article-title><source>International Food Policy Research Institute</source>, <issue>Brief no. 4</issue>.</mixed-citation></ref><ref id="B40"><mixed-citation xmlns:xlink="http://www.w3.org/1999/xlink" xlink:type="simple"><person-group><name name-style="western"><surname>Kopij</surname><given-names>G</given-names></name></person-group> (<year>2005</year>) <article-title><tp:taxon-name><tp:taxon-name-part taxon-name-part-type="order">Lepidoptera</tp:taxon-name-part></tp:taxon-name> fauna of Lesotho.</article-title><source>Acta zoologica cracoviensia</source><volume>49B</volume>: <fpage>137</fpage>–<lpage>180</lpage>.</mixed-citation></ref></ref-list></tp:taxon-treatment>
