# Supplementary material for: Discovery of an unknown diversity of Leucinodes species damaging Solanaceae fruits in sub-Saharan Africa and moving in trade (Insecta, Lepidoptera, Pyraloidea)
Source: Zookeys. 2015 Jan 19;(472):117–62. doi: 10.3897/zookeys.472.8781 (PMC4304033; doi:10.3897/zookeys.472.8781)
Supplement: XML Treatment for Leucinodes kenyensis [file zookeys.472.8781-treatment6.xml]

<!DOCTYPE tp:taxon-treatment
  PUBLIC "-//TaxonX//DTD Taxonomic Treatment Publishing DTD v0 20100105//EN" "tax-treatment-NSO.dtd">
<tp:taxon-treatment xmlns:tp="http://www.plazi.org/taxpub"><tp:treatment-meta><kwd-group><label>Taxon classification</label><kwd><named-content content-type="kingdom">Animalia</named-content></kwd><kwd><named-content content-type="order">Lepidoptera</named-content></kwd><kwd><named-content content-type="family">Crambidae</named-content></kwd></kwd-group><mixed-citation publication-type="journal"><person-group><name><surname>Mally</surname><given-names>Richard</given-names></name><name><surname>Korycinska</surname><given-names>Anastasia</given-names></name><name><surname>Agassiz</surname><given-names>David J. L.</given-names></name><name><surname>Hall</surname><given-names>Jayne</given-names></name><name><surname>Hodgetts</surname><given-names>Jennifer</given-names></name><name><surname>Nuss</surname><given-names>Matthias</given-names></name></person-group><article-title>Discovery of an unknown diversity of <italic><tp:taxon-name><tp:taxon-name-part taxon-name-part-type="genus">Leucinodes</tp:taxon-name-part></tp:taxon-name></italic> species damaging <tp:taxon-name><tp:taxon-name-part taxon-name-part-type="family">Solanaceae</tp:taxon-name-part></tp:taxon-name> fruits in sub-Saharan Africa and moving in trade (<tp:taxon-name><tp:taxon-name-part taxon-name-part-type="class">Insecta</tp:taxon-name-part></tp:taxon-name>, <tp:taxon-name><tp:taxon-name-part taxon-name-part-type="order">Lepidoptera</tp:taxon-name-part></tp:taxon-name>, <tp:taxon-name><tp:taxon-name-part taxon-name-part-type="superfamily">Pyraloidea</tp:taxon-name-part></tp:taxon-name>)</article-title><source>Zookeys</source><day>19</day><month>1</month><year>2015</year><volume>2015</volume><issue>472</issue><fpage>117</fpage><lpage>162</lpage><pub-id pub-id-type="doi">10.3897/zookeys.472.8781</pub-id></mixed-citation></tp:treatment-meta><tp:nomenclature><tp:taxon-name>
                        <tp:taxon-name-part taxon-name-part-type="genus">Leucinodes</tp:taxon-name-part>
                        <tp:taxon-name-part taxon-name-part-type="species">kenyensis</tp:taxon-name-part>
                        <object-id xmlns:xlink="http://www.w3.org/1999/xlink" content-type="zoobank" xlink:type="simple">http://zoobank.org/C96D9272-2CEB-4916-948E-72C2999F35C3</object-id>
                    </tp:taxon-name><tp:taxon-status xmlns:xlink="http://www.w3.org/1999/xlink" xlink:type="simple">sp. n.</tp:taxon-status><xref ref-type="fig" rid="F1">Figs 5</xref><xref ref-type="fig" rid="F3">, 18</xref><xref ref-type="fig" rid="F4">, 26</xref><xref ref-type="fig" rid="F5">, 34</xref><!--PageBreak--><!--PageBreak--></tp:nomenclature><tp:treatment-sec sec-type="Type-locality"><title>Type-locality.</title><p>Kenya, Eastern Province, Marsabit District, Marsabit National Park Forest, 1158 m, <named-content xmlns:xlink="http://www.w3.org/1999/xlink" content-type="dwc:verbatimCoordinates" xlink:type="simple">2°13.996'N, 37°55.676'E</named-content>, 29 December 2003, R. S. Copeland leg.</p></tp:treatment-sec><tp:treatment-sec sec-type="Material examined"><title>Material examined.</title><p><bold>Type-specimens.</bold> Holotype 1♂ “Kenya: Marsabit National | Park Forest. 1158 m. | <named-content xmlns:xlink="http://www.w3.org/1999/xlink" content-type="dwc:verbatimCoordinates" xlink:type="simple">2°13.996'N 37°55.676'E</named-content>. | 29 Dec 2003, A&amp;M Coll. #2636 | R.S. Copeland; ICIPE/USDA”, “Reared from fruit: | Withania somnifera”, DNA Barcode “USNM ENT 007/19337”, “1133 | Nuss prep. no.”, coll. NMK. Paratypes 1♂, 1♀, same data, DNA Barcodes USNM ENT 719338, 719339, Nuss prep. no. 1135 (1♀ NMK, 1♂ SMTD); 1♀ Kenya, Laikipia Plateau, Mpala Research Centre, <named-content xmlns:xlink="http://www.w3.org/1999/xlink" content-type="dwc:verbatimCoordinates" xlink:type="simple">0.293°N 36.899°E</named-content>, 1650 m, 21.–24.vi.2005, leg. S.E. Miller, DNA Barcode USNM ENT 719976, Nuss prep. no. 1134 (USNM). – <bold>Additional material. ZIMBABWE.</bold> 1♂ Mashonaland, leg. H. B. Dobbie, prep. RM694 (BMNH).</p></tp:treatment-sec><tp:treatment-sec sec-type="Diagnosis"><title>Diagnosis.</title><p>Frons less strongly bulged than in <italic><tp:taxon-name><tp:taxon-name-part taxon-name-part-type="genus">Leucinodes</tp:taxon-name-part> <tp:taxon-name-part taxon-name-part-type="species">orbonalis</tp:taxon-name-part></tp:taxon-name></italic>. Wing pattern indistinguishable from those of <italic><tp:taxon-name><tp:taxon-name-part taxon-name-part-type="genus">Leucinodes</tp:taxon-name-part> <tp:taxon-name-part taxon-name-part-type="species">orbonalis</tp:taxon-name-part></tp:taxon-name></italic>, <italic><tp:taxon-name><tp:taxon-name-part taxon-name-part-type="genus">Leucinodes</tp:taxon-name-part> <tp:taxon-name-part taxon-name-part-type="species">africensis</tp:taxon-name-part></tp:taxon-name></italic>, <italic><tp:taxon-name><tp:taxon-name-part taxon-name-part-type="genus">Leucinodes</tp:taxon-name-part> <tp:taxon-name-part taxon-name-part-type="species">rimavallis</tp:taxon-name-part></tp:taxon-name></italic>, <italic><tp:taxon-name><tp:taxon-name-part taxon-name-part-type="genus">Leucinodes</tp:taxon-name-part> <tp:taxon-name-part taxon-name-part-type="species">pseudorbonalis</tp:taxon-name-part></tp:taxon-name></italic> and <italic><tp:taxon-name><tp:taxon-name-part taxon-name-part-type="genus">Leucinodes</tp:taxon-name-part></tp:taxon-name></italic> spp., but distinguished from <italic><tp:taxon-name><tp:taxon-name-part taxon-name-part-type="genus">Leucinodes</tp:taxon-name-part> <tp:taxon-name-part taxon-name-part-type="species">malawiensis</tp:taxon-name-part></tp:taxon-name></italic> by the absence of the forewing basal transversal streak and the presence of the apical half moon-shaped patch, and from <italic><tp:taxon-name><tp:taxon-name-part taxon-name-part-type="genus">Leucinodes</tp:taxon-name-part> <tp:taxon-name-part taxon-name-part-type="species">laisalis</tp:taxon-name-part></tp:taxon-name></italic>, <italic><tp:taxon-name><tp:taxon-name-part taxon-name-part-type="genus">Leucinodes</tp:taxon-name-part> <tp:taxon-name-part taxon-name-part-type="species">ethiopica</tp:taxon-name-part></tp:taxon-name></italic> and <italic><tp:taxon-name><tp:taxon-name-part taxon-name-part-type="genus">Leucinodes</tp:taxon-name-part> <tp:taxon-name-part taxon-name-part-type="species">ugandensis</tp:taxon-name-part></tp:taxon-name></italic> by the predominantly white forewing ground colour. Distinguished in male genitalia from all other <italic><tp:taxon-name><tp:taxon-name-part taxon-name-part-type="genus">Leucinodes</tp:taxon-name-part></tp:taxon-name></italic> species except “<italic><tp:taxon-name><tp:taxon-name-part taxon-name-part-type="genus">Leucinodes</tp:taxon-name-part></tp:taxon-name></italic> spp.” (see below) by the prominent distal sacculus process arching anteriodorsally above the shorter, conical fibula. Distinguished from <italic><tp:taxon-name><tp:taxon-name-part taxon-name-part-type="genus">Leucinodes</tp:taxon-name-part></tp:taxon-name></italic> spp. by the more or less bulged subapical portion of costa (straight in <italic><tp:taxon-name><tp:taxon-name-part taxon-name-part-type="genus">Leucinodes</tp:taxon-name-part></tp:taxon-name></italic> spp.) and the weakly sclerotized basal section of the sacculus process (between sacculus and distal hook-shaped process) which is as wide as base of hook-shaped process (strongly sclerotized and narrower than base of hook-shaped process in <italic><tp:taxon-name><tp:taxon-name-part taxon-name-part-type="genus">Leucinodes</tp:taxon-name-part></tp:taxon-name></italic> spp.). Female genitalia resemble those of <italic><tp:taxon-name><tp:taxon-name-part taxon-name-part-type="genus">Leucinodes</tp:taxon-name-part> <tp:taxon-name-part taxon-name-part-type="species">rimavallis</tp:taxon-name-part></tp:taxon-name></italic> in having an anteriad triangular process on each side of sternite 8 extending into the lateral antrum pockets, but the exocuticle of the anterior antrum forms a sclerotized tube (short sclerotized section in <italic><tp:taxon-name><tp:taxon-name-part taxon-name-part-type="genus">Leucinodes</tp:taxon-name-part> <tp:taxon-name-part taxon-name-part-type="species">rimavallis</tp:taxon-name-part></tp:taxon-name></italic>).</p></tp:treatment-sec><tp:treatment-sec sec-type="Description of adults"><title>Description of adults.</title><p><bold>Head.</bold> As for the genus, with frons slightly bulged.</p><p><bold>Thorax.</bold> As for the genus, with dorsal side brown.</p><p><bold>Wings.</bold> Forewing length ♂ 9.0 mm, ♀ 9.0 mm; wing pattern as in <italic><tp:taxon-name><tp:taxon-name-part taxon-name-part-type="genus">Leucinodes</tp:taxon-name-part> <tp:taxon-name-part taxon-name-part-type="species">orbonalis</tp:taxon-name-part></tp:taxon-name></italic>.</p><p><bold>Abdomen.</bold> First segment whitish, remainder light to dark brown.</p><!--PageBreak--><p><bold>Male genitalia.</bold> As for the genus, apart from: saccus bent posteriodorsad (not an artifact of embedding); juxta oval to rectangular; valvae roughly triangular; costa subapically more or less bulged; ventral valva apex flipped over, covered with small tubercles; ventral valva edge smoothly rounded at sacculus; base of sacculus process broad, weakly sclerotized, leading over to a large, strongly sclerotized hook which encompasses the fibula dorsally; fibula conical, slightly curved, its base somewhat constricted, projecting dorsad; phallus similar to <italic><tp:taxon-name><tp:taxon-name-part taxon-name-part-type="genus">Leucinodes</tp:taxon-name-part> <tp:taxon-name-part taxon-name-part-type="species">orbonalis</tp:taxon-name-part></tp:taxon-name></italic>, posteriodorsal apodeme with short dentate sclerite (sometimes indistinct), vesica with area of minute teeth.</p><p><bold>Female genitalia.</bold> As for the genus, apart from: anterior antrum with tubular sclerotized exocuticle; sclerotized wall at antero-ventral edge of the ostium bursae which at rest closes the ostium bursae against abdominal segment 8. This wall is not melanized and can be stained with chlorazol black. It is delimited dorso-laterally by sclerotized and melanized lobes arising from the anterior edge of segment 8 just ventral of the apophyses anteriores. Anterior to the sclerotized wall there is a small, melanized colliculum.</p></tp:treatment-sec><tp:treatment-sec sec-type="Etymology"><title>Etymology.</title><p>The species is named after Kenya, the only country from where it is confidently recorded so far.</p></tp:treatment-sec><tp:treatment-sec sec-type="Distribution"><title>Distribution.</title><p>So far only known from Kenya. The record from Zimbabwe needs confirmation by investigation of female specimens and molecular analysis.</p></tp:treatment-sec><tp:treatment-sec sec-type="Foodplants"><title>Foodplants.</title><p><tp:taxon-name><tp:taxon-name-part taxon-name-part-type="family">Solanaceae</tp:taxon-name-part></tp:taxon-name>: <italic><tp:taxon-name><tp:taxon-name-part taxon-name-part-type="genus">Withania</tp:taxon-name-part> <tp:taxon-name-part taxon-name-part-type="species">somnifera</tp:taxon-name-part></tp:taxon-name></italic> (L.) Dunal.</p></tp:treatment-sec><tp:treatment-sec sec-type="Remarks"><title>Remarks.</title><p>There are further male specimens with indistinctive wing pattern and very similar genitalia, but DNA Barcode data suggest that among them are at least two further species. For more information, see under <italic><tp:taxon-name><tp:taxon-name-part taxon-name-part-type="genus">Leucinodes</tp:taxon-name-part></tp:taxon-name></italic> spp.</p></tp:treatment-sec><tp:treatment-sec><!--Section generated to contain objects referenced in tp:taxon-treatment.--><fig id="F1" position="float" orientation="portrait"><label>Figures 1–10.</label><caption><p>Adult specimens of <italic><tp:taxon-name><tp:taxon-name-part taxon-name-part-type="genus">Leucinodes</tp:taxon-name-part></tp:taxon-name></italic>. <bold>1</bold> <italic><tp:taxon-name><tp:taxon-name-part taxon-name-part-type="genus">Leucinodes</tp:taxon-name-part> <tp:taxon-name-part taxon-name-part-type="species">orbonalis</tp:taxon-name-part></tp:taxon-name></italic>, syntype ♂ (Bangladesh) <bold>2</bold> <italic><tp:taxon-name><tp:taxon-name-part taxon-name-part-type="genus">Leucinodes</tp:taxon-name-part> <tp:taxon-name-part taxon-name-part-type="species">africensis</tp:taxon-name-part></tp:taxon-name></italic> ♀ (Angola) <bold>3</bold> <italic><tp:taxon-name><tp:taxon-name-part taxon-name-part-type="genus">Leucinodes</tp:taxon-name-part> <tp:taxon-name-part taxon-name-part-type="species">rimavallis</tp:taxon-name-part></tp:taxon-name></italic> ♀ (DR Congo: Kivu) <bold>4</bold> <italic><tp:taxon-name><tp:taxon-name-part taxon-name-part-type="genus">Leucinodes</tp:taxon-name-part> <tp:taxon-name-part taxon-name-part-type="species">pseudorbonalis</tp:taxon-name-part></tp:taxon-name></italic> ♂ (Uganda) <bold>5</bold> <italic><tp:taxon-name><tp:taxon-name-part taxon-name-part-type="genus">Leucinodes</tp:taxon-name-part> <tp:taxon-name-part taxon-name-part-type="species">kenyensis</tp:taxon-name-part></tp:taxon-name></italic>, holotype ♂ (Kenya) <bold>6</bold> <italic><tp:taxon-name><tp:taxon-name-part taxon-name-part-type="genus">Leucinodes</tp:taxon-name-part> <tp:taxon-name-part taxon-name-part-type="species">malawiensis</tp:taxon-name-part></tp:taxon-name></italic>, holotype ♂ (Malawi) <bold>7</bold> <italic><tp:taxon-name><tp:taxon-name-part taxon-name-part-type="genus">Leucinodes</tp:taxon-name-part> <tp:taxon-name-part taxon-name-part-type="species">laisalis</tp:taxon-name-part></tp:taxon-name></italic> ♀, greyish form (Tanzania) <bold>8</bold> <italic><tp:taxon-name><tp:taxon-name-part taxon-name-part-type="genus">Leucinodes</tp:taxon-name-part> <tp:taxon-name-part taxon-name-part-type="species">laisalis</tp:taxon-name-part></tp:taxon-name></italic> ♀, brownish form (Tanzania) <bold>9</bold> <italic><tp:taxon-name><tp:taxon-name-part taxon-name-part-type="genus">Leucinodes</tp:taxon-name-part> <tp:taxon-name-part taxon-name-part-type="species">ethiopica</tp:taxon-name-part></tp:taxon-name></italic>, holotype ♂ (Ethiopia) <bold>10</bold> <italic><tp:taxon-name><tp:taxon-name-part taxon-name-part-type="genus">Leucinodes</tp:taxon-name-part> <tp:taxon-name-part taxon-name-part-type="species">ugandensis</tp:taxon-name-part></tp:taxon-name></italic>, holotype ♂ (Uganda). Scale bar represents 5 mm.</p></caption><graphic xmlns:xlink="http://www.w3.org/1999/xlink" xlink:href="zookeys-472-117-g001.jpg" position="float" orientation="portrait" xlink:type="simple" id="oo_37082.jpg"/></fig><fig id="F3" position="float" orientation="portrait"><label>Figures 13–22.</label><caption><p>Male genitalia. <bold>13</bold> <italic><tp:taxon-name><tp:taxon-name-part taxon-name-part-type="genus">Leucinodes</tp:taxon-name-part> <tp:taxon-name-part taxon-name-part-type="species">orbonalis</tp:taxon-name-part></tp:taxon-name></italic>, Vietnam (prep. RM503) <bold>14</bold> <italic><tp:taxon-name><tp:taxon-name-part taxon-name-part-type="genus">Leucinodes</tp:taxon-name-part> <tp:taxon-name-part taxon-name-part-type="species">africensis</tp:taxon-name-part></tp:taxon-name></italic>, two-branched sacculus process, Côte d’Ivoire (prep. RM330, phallus omitted) <bold>15</bold> <italic><tp:taxon-name><tp:taxon-name-part taxon-name-part-type="genus">Leucinodes</tp:taxon-name-part> <tp:taxon-name-part taxon-name-part-type="species">africensis</tp:taxon-name-part></tp:taxon-name></italic>, single-branched sacculus process, Ghana (import) (prep. RM501) <bold>16</bold> <italic><tp:taxon-name><tp:taxon-name-part taxon-name-part-type="genus">Leucinodes</tp:taxon-name-part> <tp:taxon-name-part taxon-name-part-type="species">rimavallis</tp:taxon-name-part></tp:taxon-name></italic>, Kenya (prep. RM667) <bold>17</bold> <italic><tp:taxon-name><tp:taxon-name-part taxon-name-part-type="genus">Leucinodes</tp:taxon-name-part> <tp:taxon-name-part taxon-name-part-type="species">pseudorbonalis</tp:taxon-name-part></tp:taxon-name></italic>, Uganda (prep. RM705) <bold>18</bold> <italic><tp:taxon-name><tp:taxon-name-part taxon-name-part-type="genus">Leucinodes</tp:taxon-name-part> <tp:taxon-name-part taxon-name-part-type="species">kenyensis</tp:taxon-name-part></tp:taxon-name></italic>, Zimbabwe (prep. RM694) <bold>19</bold> <italic><tp:taxon-name><tp:taxon-name-part taxon-name-part-type="genus">Leucinodes</tp:taxon-name-part> <tp:taxon-name-part taxon-name-part-type="species">malawiensis</tp:taxon-name-part></tp:taxon-name></italic>, Malawi (prep. RM683) <bold>20</bold> <italic><tp:taxon-name><tp:taxon-name-part taxon-name-part-type="genus">Leucinodes</tp:taxon-name-part> <tp:taxon-name-part taxon-name-part-type="species">laisalis</tp:taxon-name-part></tp:taxon-name></italic>, South Africa (prep. RM504) <bold>21</bold> <italic><tp:taxon-name><tp:taxon-name-part taxon-name-part-type="genus">Leucinodes</tp:taxon-name-part> <tp:taxon-name-part taxon-name-part-type="species">ethiopica</tp:taxon-name-part></tp:taxon-name></italic>, Ethiopia (BMNH <tp:taxon-name><tp:taxon-name-part taxon-name-part-type="family">Pyralidae</tp:taxon-name-part></tp:taxon-name> slide 23138) <bold>22</bold> <italic><tp:taxon-name><tp:taxon-name-part taxon-name-part-type="genus">Leucinodes</tp:taxon-name-part> <tp:taxon-name-part taxon-name-part-type="species">ugandensis</tp:taxon-name-part></tp:taxon-name></italic>, Somalia (BMNH <tp:taxon-name><tp:taxon-name-part taxon-name-part-type="family">Pyralidae</tp:taxon-name-part></tp:taxon-name> slide 23140); phallus mirrored. Abbreviations: fi fibula, ga granulated area, sa sacculus, sb side branch of sacculus process, sp sacculus process. Scale bar represents 500 µm.</p></caption><graphic xmlns:xlink="http://www.w3.org/1999/xlink" xlink:href="zookeys-472-117-g003.jpg" position="float" orientation="portrait" xlink:type="simple" id="oo_37084.jpg"/></fig><fig id="F4" position="float" orientation="portrait"><label>Figures 23–27.</label><caption><p>Female genitalia. <bold>23</bold> <italic><tp:taxon-name><tp:taxon-name-part taxon-name-part-type="genus">Leucinodes</tp:taxon-name-part> <tp:taxon-name-part taxon-name-part-type="species">orbonalis</tp:taxon-name-part></tp:taxon-name></italic>, Thailand (import) (prep. RM642), ventral view <bold>24</bold> <italic><tp:taxon-name><tp:taxon-name-part taxon-name-part-type="genus">Leucinodes</tp:taxon-name-part> <tp:taxon-name-part taxon-name-part-type="species">africensis</tp:taxon-name-part></tp:taxon-name></italic>, Ghana (prep. RM640), ventral view <bold>25</bold> <italic><tp:taxon-name><tp:taxon-name-part taxon-name-part-type="genus">Leucinodes</tp:taxon-name-part> <tp:taxon-name-part taxon-name-part-type="species">rimavallis</tp:taxon-name-part></tp:taxon-name></italic>, Kenya (prep. RM666, SMTD Lep1592), lateral view <bold>26</bold> <italic><tp:taxon-name><tp:taxon-name-part taxon-name-part-type="genus">Leucinodes</tp:taxon-name-part> <tp:taxon-name-part taxon-name-part-type="species">pseudorbonalis</tp:taxon-name-part></tp:taxon-name></italic>, Uganda (prep. RM706), lateral view <bold>27</bold> <italic><tp:taxon-name><tp:taxon-name-part taxon-name-part-type="genus">Leucinodes</tp:taxon-name-part> <tp:taxon-name-part taxon-name-part-type="species">kenyensis</tp:taxon-name-part></tp:taxon-name></italic>, Kenya (prep. MN1134), lateral view. Scale bar represents 500 µm.</p></caption><graphic xmlns:xlink="http://www.w3.org/1999/xlink" xlink:href="zookeys-472-117-g004.jpg" position="float" orientation="portrait" xlink:type="simple" id="oo_37085.jpg"/></fig><fig id="F5" position="float" orientation="portrait"><label>Figures 28–34.</label><caption><p>Female genitalia. <bold>28</bold> <italic><tp:taxon-name><tp:taxon-name-part taxon-name-part-type="genus">Leucinodes</tp:taxon-name-part> <tp:taxon-name-part taxon-name-part-type="species">laisalis</tp:taxon-name-part></tp:taxon-name></italic>, Kenya (prep. RM308), lateral view <bold>29</bold> <italic><tp:taxon-name><tp:taxon-name-part taxon-name-part-type="genus">Leucinodes</tp:taxon-name-part> <tp:taxon-name-part taxon-name-part-type="species">ethiopica</tp:taxon-name-part></tp:taxon-name></italic>, Ethiopia (BMNH <tp:taxon-name><tp:taxon-name-part taxon-name-part-type="family">Pyralidae</tp:taxon-name-part></tp:taxon-name> slide 23139), ventral view <bold>30</bold> <italic><tp:taxon-name><tp:taxon-name-part taxon-name-part-type="genus">Leucinodes</tp:taxon-name-part> <tp:taxon-name-part taxon-name-part-type="species">ugandensis</tp:taxon-name-part></tp:taxon-name></italic>, Somalia (BMNH <tp:taxon-name><tp:taxon-name-part taxon-name-part-type="family">Pyralidae</tp:taxon-name-part></tp:taxon-name> slide No. 23137), lateral view <bold>31</bold> <italic><tp:taxon-name><tp:taxon-name-part taxon-name-part-type="genus">Leucinodes</tp:taxon-name-part> <tp:taxon-name-part taxon-name-part-type="species">orbonalis</tp:taxon-name-part></tp:taxon-name></italic>, Thailand (import) (prep. RM642), ventral close-up of antrum region <bold>32</bold> <italic><tp:taxon-name><tp:taxon-name-part taxon-name-part-type="genus">Leucinodes</tp:taxon-name-part> <tp:taxon-name-part taxon-name-part-type="species">africensis</tp:taxon-name-part></tp:taxon-name></italic>, Côte d’Ivoire (prep. RM743), dorsolateral close-up of antrum region (phase contrast filter) <bold>33</bold> <italic><tp:taxon-name><tp:taxon-name-part taxon-name-part-type="genus">Leucinodes</tp:taxon-name-part> <tp:taxon-name-part taxon-name-part-type="species">pseudorbonalis</tp:taxon-name-part></tp:taxon-name></italic>, Uganda (prep. RM706), lateral close-up of antrum region <bold>34</bold> <italic><tp:taxon-name><tp:taxon-name-part taxon-name-part-type="genus">Leucinodes</tp:taxon-name-part> <tp:taxon-name-part taxon-name-part-type="species">kenyensis</tp:taxon-name-part></tp:taxon-name></italic>, Kenya (prep. MN1134), lateral close-up of antrum region. Abbreviations: as antrum sclerotizations; Scale bar in <bold>28–30</bold> represents 500 µm and in <bold>31–34</bold> represents 200 µm.</p></caption><graphic xmlns:xlink="http://www.w3.org/1999/xlink" xlink:href="zookeys-472-117-g005.jpg" position="float" orientation="portrait" xlink:type="simple" id="oo_37086.jpg"/></fig></tp:treatment-sec></tp:taxon-treatment>
