# Supplementary material for: Discovery of an unknown diversity of Leucinodes species damaging Solanaceae fruits in sub-Saharan Africa and moving in trade (Insecta, Lepidoptera, Pyraloidea)
Source: Zookeys. 2015 Jan 19;(472):117–62. doi: 10.3897/zookeys.472.8781 (PMC4304033; doi:10.3897/zookeys.472.8781)
Supplement: XML Treatment for Leucinodes malawiensis [file zookeys.472.8781-treatment7.xml]

<!DOCTYPE tp:taxon-treatment
  PUBLIC "-//TaxonX//DTD Taxonomic Treatment Publishing DTD v0 20100105//EN" "tax-treatment-NSO.dtd">
<tp:taxon-treatment xmlns:tp="http://www.plazi.org/taxpub"><tp:treatment-meta><kwd-group><label>Taxon classification</label><kwd><named-content content-type="kingdom">Animalia</named-content></kwd><kwd><named-content content-type="order">Lepidoptera</named-content></kwd><kwd><named-content content-type="family">Crambidae</named-content></kwd></kwd-group><mixed-citation publication-type="journal"><person-group><name><surname>Mally</surname><given-names>Richard</given-names></name><name><surname>Korycinska</surname><given-names>Anastasia</given-names></name><name><surname>Agassiz</surname><given-names>David J. L.</given-names></name><name><surname>Hall</surname><given-names>Jayne</given-names></name><name><surname>Hodgetts</surname><given-names>Jennifer</given-names></name><name><surname>Nuss</surname><given-names>Matthias</given-names></name></person-group><article-title>Discovery of an unknown diversity of <italic><tp:taxon-name><tp:taxon-name-part taxon-name-part-type="genus">Leucinodes</tp:taxon-name-part></tp:taxon-name></italic> species damaging <tp:taxon-name><tp:taxon-name-part taxon-name-part-type="family">Solanaceae</tp:taxon-name-part></tp:taxon-name> fruits in sub-Saharan Africa and moving in trade (<tp:taxon-name><tp:taxon-name-part taxon-name-part-type="class">Insecta</tp:taxon-name-part></tp:taxon-name>, <tp:taxon-name><tp:taxon-name-part taxon-name-part-type="order">Lepidoptera</tp:taxon-name-part></tp:taxon-name>, <tp:taxon-name><tp:taxon-name-part taxon-name-part-type="superfamily">Pyraloidea</tp:taxon-name-part></tp:taxon-name>)</article-title><source>Zookeys</source><day>19</day><month>1</month><year>2015</year><volume>2015</volume><issue>472</issue><fpage>117</fpage><lpage>162</lpage><pub-id pub-id-type="doi">10.3897/zookeys.472.8781</pub-id></mixed-citation></tp:treatment-meta><tp:nomenclature><tp:taxon-name>
                        <tp:taxon-name-part taxon-name-part-type="genus">Leucinodes</tp:taxon-name-part>
                        <tp:taxon-name-part taxon-name-part-type="species">malawiensis</tp:taxon-name-part>
                        <object-id xmlns:xlink="http://www.w3.org/1999/xlink" content-type="zoobank" xlink:type="simple">http://zoobank.org/FECB8543-F50F-4CB3-A3D7-5C9ABAA3D9CC</object-id>
                    </tp:taxon-name><tp:taxon-status xmlns:xlink="http://www.w3.org/1999/xlink" xlink:type="simple">sp. n.</tp:taxon-status><xref ref-type="fig" rid="F1">Figs 6</xref><xref ref-type="fig" rid="F3">, 19</xref></tp:nomenclature><tp:treatment-sec sec-type="Type-locality"><title>Type-locality.</title><p>Malawi, Central Region, Lilongwe District, Ntchisi Forest Reserve, 1560 m, <named-content xmlns:xlink="http://www.w3.org/1999/xlink" content-type="dwc:verbatimCoordinates" xlink:type="simple">13°18.99972'S, 34°02.99934'E</named-content>, 18 February 2004, L. Aarvik leg.</p></tp:treatment-sec><tp:treatment-sec sec-type="Material examined"><title>Material examined.</title><p><bold>Type-specimen.</bold> Holotype ♂ “MALAWI Central | Region, Lilongwe District: | Ntchisi Forest Reserve | 1560 m 18. ii. 2004 | leg. L. Aarvik”, DNA voucher SMTD Lep1617, prep. RM683 (NHMO).</p></tp:treatment-sec><tp:treatment-sec sec-type="Diagnosis"><title>Diagnosis.</title><p>Distinguished from the other <italic><tp:taxon-name><tp:taxon-name-part taxon-name-part-type="genus">Leucinodes</tp:taxon-name-part></tp:taxon-name></italic> species by the dark, straight-framed forewing base and the absence of the subapical mark of the forewing termen. The male genitalia are similar to those of <italic><tp:taxon-name><tp:taxon-name-part taxon-name-part-type="genus">Leucinodes</tp:taxon-name-part> <tp:taxon-name-part taxon-name-part-type="species">ethiopica</tp:taxon-name-part></tp:taxon-name></italic> and <italic><tp:taxon-name><tp:taxon-name-part taxon-name-part-type="genus">Leucinodes</tp:taxon-name-part> <tp:taxon-name-part taxon-name-part-type="species">ugandensis</tp:taxon-name-part></tp:taxon-name></italic>, but are distinct in the long spinoid process of the posterior phallus apodeme.</p></tp:treatment-sec><tp:treatment-sec sec-type="Description of adults"><title>Description of adults.</title><p><bold>Head.</bold> As for the genus, with frons flat.</p><p><bold>Thorax.</bold> As for the genus, with dorsal side brown.</p><p><bold>Wings.</bold> Forewing length ♂ 8.5 mm; forewing base dark brown, its outer margin a straight diagonal line from the costa to the maculation of the central hind margin, a triangular patch leading lateroposteriad from the costa with the costal half reddish-brown and the central tip white; outer median area with a faint brownish transverse <!--PageBreak-->streak; subterminal line indistinct except subapical thickening; apex white; hindwing antemedial line indistinct; dark discal spot; postmedial line clear at costal margin, fading out posteriad; anterior distal area with a faint brownish transverse streak; terminal wing veins dark-spotted.</p><p><bold>Abdomen.</bold> Pale ochreous, first abdominal segment white, terminal segments brown.</p><p><bold>Male genitalia.</bold> As for the genus, apart from: saccus elongated, U-shaped; juxta short, oval, twice as broad as long; valvae slender, tapering towards the dorsad bent apex; fibula small, triangular, oriented ventrad; sacculus process absent; phallus with a spinoid posteriad sclerotization emerging from the ventroposterior apodeme.</p><p><bold>Female genitalia.</bold> Unknown.</p></tp:treatment-sec><tp:treatment-sec sec-type="Etymology"><title>Etymology.</title><p>Latinized <italic>malawiensis</italic> from the country Malawi where the holotype originates.</p></tp:treatment-sec><tp:treatment-sec sec-type="Distribution"><title>Distribution.</title><p>Malawi.</p></tp:treatment-sec><tp:treatment-sec sec-type="Foodplants"><title>Foodplants.</title><p>Unknown.</p></tp:treatment-sec><tp:treatment-sec sec-type="Remarks"><title>Remarks.</title><!--PageBreak--><p><italic><tp:taxon-name><tp:taxon-name-part taxon-name-part-type="genus">Leucinodes</tp:taxon-name-part> <tp:taxon-name-part taxon-name-part-type="species">malawiensis</tp:taxon-name-part></tp:taxon-name></italic> resembles species of the Neotropical genus <italic><tp:taxon-name><tp:taxon-name-part taxon-name-part-type="genus">Neoleucinodes</tp:taxon-name-part></tp:taxon-name></italic> Capps, 1948: It shares the prominent diagonal line in the forewing base with <italic><tp:taxon-name><tp:taxon-name-part taxon-name-part-type="genus">Neoleucinodes</tp:taxon-name-part> <tp:taxon-name-part taxon-name-part-type="species">dissolvens</tp:taxon-name-part></tp:taxon-name></italic> (Dyar, 1914), but lacks the long, sabre-like cornutus in the phallus. The absence of the half moon-shaped pattern at the anterior half of the forewing’s outer margin is also found in <italic><tp:taxon-name><tp:taxon-name-part taxon-name-part-type="genus">Proleucinodes</tp:taxon-name-part></tp:taxon-name></italic> Capps, 1948. In the COI Barcode Neighbor Joining tree <italic><tp:taxon-name><tp:taxon-name-part taxon-name-part-type="genus">Leucinodes</tp:taxon-name-part> <tp:taxon-name-part taxon-name-part-type="species">malawiensis</tp:taxon-name-part></tp:taxon-name></italic> clusters with <italic><tp:taxon-name><tp:taxon-name-part taxon-name-part-type="genus">Neoleucinodes</tp:taxon-name-part></tp:taxon-name></italic>, but is weakly supported with 50% Bootstrap support.</p></tp:treatment-sec><tp:treatment-sec><!--Section generated to contain objects referenced in tp:taxon-treatment.--><fig id="F1" position="float" orientation="portrait"><label>Figures 1–10.</label><caption><p>Adult specimens of <italic><tp:taxon-name><tp:taxon-name-part taxon-name-part-type="genus">Leucinodes</tp:taxon-name-part></tp:taxon-name></italic>. <bold>1</bold> <italic><tp:taxon-name><tp:taxon-name-part taxon-name-part-type="genus">Leucinodes</tp:taxon-name-part> <tp:taxon-name-part taxon-name-part-type="species">orbonalis</tp:taxon-name-part></tp:taxon-name></italic>, syntype ♂ (Bangladesh) <bold>2</bold> <italic><tp:taxon-name><tp:taxon-name-part taxon-name-part-type="genus">Leucinodes</tp:taxon-name-part> <tp:taxon-name-part taxon-name-part-type="species">africensis</tp:taxon-name-part></tp:taxon-name></italic> ♀ (Angola) <bold>3</bold> <italic><tp:taxon-name><tp:taxon-name-part taxon-name-part-type="genus">Leucinodes</tp:taxon-name-part> <tp:taxon-name-part taxon-name-part-type="species">rimavallis</tp:taxon-name-part></tp:taxon-name></italic> ♀ (DR Congo: Kivu) <bold>4</bold> <italic><tp:taxon-name><tp:taxon-name-part taxon-name-part-type="genus">Leucinodes</tp:taxon-name-part> <tp:taxon-name-part taxon-name-part-type="species">pseudorbonalis</tp:taxon-name-part></tp:taxon-name></italic> ♂ (Uganda) <bold>5</bold> <italic><tp:taxon-name><tp:taxon-name-part taxon-name-part-type="genus">Leucinodes</tp:taxon-name-part> <tp:taxon-name-part taxon-name-part-type="species">kenyensis</tp:taxon-name-part></tp:taxon-name></italic>, holotype ♂ (Kenya) <bold>6</bold> <italic><tp:taxon-name><tp:taxon-name-part taxon-name-part-type="genus">Leucinodes</tp:taxon-name-part> <tp:taxon-name-part taxon-name-part-type="species">malawiensis</tp:taxon-name-part></tp:taxon-name></italic>, holotype ♂ (Malawi) <bold>7</bold> <italic><tp:taxon-name><tp:taxon-name-part taxon-name-part-type="genus">Leucinodes</tp:taxon-name-part> <tp:taxon-name-part taxon-name-part-type="species">laisalis</tp:taxon-name-part></tp:taxon-name></italic> ♀, greyish form (Tanzania) <bold>8</bold> <italic><tp:taxon-name><tp:taxon-name-part taxon-name-part-type="genus">Leucinodes</tp:taxon-name-part> <tp:taxon-name-part taxon-name-part-type="species">laisalis</tp:taxon-name-part></tp:taxon-name></italic> ♀, brownish form (Tanzania) <bold>9</bold> <italic><tp:taxon-name><tp:taxon-name-part taxon-name-part-type="genus">Leucinodes</tp:taxon-name-part> <tp:taxon-name-part taxon-name-part-type="species">ethiopica</tp:taxon-name-part></tp:taxon-name></italic>, holotype ♂ (Ethiopia) <bold>10</bold> <italic><tp:taxon-name><tp:taxon-name-part taxon-name-part-type="genus">Leucinodes</tp:taxon-name-part> <tp:taxon-name-part taxon-name-part-type="species">ugandensis</tp:taxon-name-part></tp:taxon-name></italic>, holotype ♂ (Uganda). Scale bar represents 5 mm.</p></caption><graphic xmlns:xlink="http://www.w3.org/1999/xlink" xlink:href="zookeys-472-117-g001.jpg" position="float" orientation="portrait" xlink:type="simple" id="oo_37082.jpg"/></fig><fig id="F3" position="float" orientation="portrait"><label>Figures 13–22.</label><caption><p>Male genitalia. <bold>13</bold> <italic><tp:taxon-name><tp:taxon-name-part taxon-name-part-type="genus">Leucinodes</tp:taxon-name-part> <tp:taxon-name-part taxon-name-part-type="species">orbonalis</tp:taxon-name-part></tp:taxon-name></italic>, Vietnam (prep. RM503) <bold>14</bold> <italic><tp:taxon-name><tp:taxon-name-part taxon-name-part-type="genus">Leucinodes</tp:taxon-name-part> <tp:taxon-name-part taxon-name-part-type="species">africensis</tp:taxon-name-part></tp:taxon-name></italic>, two-branched sacculus process, Côte d’Ivoire (prep. RM330, phallus omitted) <bold>15</bold> <italic><tp:taxon-name><tp:taxon-name-part taxon-name-part-type="genus">Leucinodes</tp:taxon-name-part> <tp:taxon-name-part taxon-name-part-type="species">africensis</tp:taxon-name-part></tp:taxon-name></italic>, single-branched sacculus process, Ghana (import) (prep. RM501) <bold>16</bold> <italic><tp:taxon-name><tp:taxon-name-part taxon-name-part-type="genus">Leucinodes</tp:taxon-name-part> <tp:taxon-name-part taxon-name-part-type="species">rimavallis</tp:taxon-name-part></tp:taxon-name></italic>, Kenya (prep. RM667) <bold>17</bold> <italic><tp:taxon-name><tp:taxon-name-part taxon-name-part-type="genus">Leucinodes</tp:taxon-name-part> <tp:taxon-name-part taxon-name-part-type="species">pseudorbonalis</tp:taxon-name-part></tp:taxon-name></italic>, Uganda (prep. RM705) <bold>18</bold> <italic><tp:taxon-name><tp:taxon-name-part taxon-name-part-type="genus">Leucinodes</tp:taxon-name-part> <tp:taxon-name-part taxon-name-part-type="species">kenyensis</tp:taxon-name-part></tp:taxon-name></italic>, Zimbabwe (prep. RM694) <bold>19</bold> <italic><tp:taxon-name><tp:taxon-name-part taxon-name-part-type="genus">Leucinodes</tp:taxon-name-part> <tp:taxon-name-part taxon-name-part-type="species">malawiensis</tp:taxon-name-part></tp:taxon-name></italic>, Malawi (prep. RM683) <bold>20</bold> <italic><tp:taxon-name><tp:taxon-name-part taxon-name-part-type="genus">Leucinodes</tp:taxon-name-part> <tp:taxon-name-part taxon-name-part-type="species">laisalis</tp:taxon-name-part></tp:taxon-name></italic>, South Africa (prep. RM504) <bold>21</bold> <italic><tp:taxon-name><tp:taxon-name-part taxon-name-part-type="genus">Leucinodes</tp:taxon-name-part> <tp:taxon-name-part taxon-name-part-type="species">ethiopica</tp:taxon-name-part></tp:taxon-name></italic>, Ethiopia (BMNH <tp:taxon-name><tp:taxon-name-part taxon-name-part-type="family">Pyralidae</tp:taxon-name-part></tp:taxon-name> slide 23138) <bold>22</bold> <italic><tp:taxon-name><tp:taxon-name-part taxon-name-part-type="genus">Leucinodes</tp:taxon-name-part> <tp:taxon-name-part taxon-name-part-type="species">ugandensis</tp:taxon-name-part></tp:taxon-name></italic>, Somalia (BMNH <tp:taxon-name><tp:taxon-name-part taxon-name-part-type="family">Pyralidae</tp:taxon-name-part></tp:taxon-name> slide 23140); phallus mirrored. Abbreviations: fi fibula, ga granulated area, sa sacculus, sb side branch of sacculus process, sp sacculus process. Scale bar represents 500 µm.</p></caption><graphic xmlns:xlink="http://www.w3.org/1999/xlink" xlink:href="zookeys-472-117-g003.jpg" position="float" orientation="portrait" xlink:type="simple" id="oo_37084.jpg"/></fig></tp:treatment-sec></tp:taxon-treatment>
