# Supplementary material for: Discovery of an unknown diversity of Leucinodes species damaging Solanaceae fruits in sub-Saharan Africa and moving in trade (Insecta, Lepidoptera, Pyraloidea)
Source: Zookeys. 2015 Jan 19;(472):117–62. doi: 10.3897/zookeys.472.8781 (PMC4304033; doi:10.3897/zookeys.472.8781)
Supplement: XML Treatment for Leucinodes ethiopica [file zookeys.472.8781-treatment9.xml]

<!DOCTYPE tp:taxon-treatment
  PUBLIC "-//TaxonX//DTD Taxonomic Treatment Publishing DTD v0 20100105//EN" "tax-treatment-NSO.dtd">
<tp:taxon-treatment xmlns:tp="http://www.plazi.org/taxpub"><tp:treatment-meta><kwd-group><label>Taxon classification</label><kwd><named-content content-type="kingdom">Animalia</named-content></kwd><kwd><named-content content-type="order">Lepidoptera</named-content></kwd><kwd><named-content content-type="family">Crambidae</named-content></kwd></kwd-group><mixed-citation publication-type="journal"><person-group><name><surname>Mally</surname><given-names>Richard</given-names></name><name><surname>Korycinska</surname><given-names>Anastasia</given-names></name><name><surname>Agassiz</surname><given-names>David J. L.</given-names></name><name><surname>Hall</surname><given-names>Jayne</given-names></name><name><surname>Hodgetts</surname><given-names>Jennifer</given-names></name><name><surname>Nuss</surname><given-names>Matthias</given-names></name></person-group><article-title>Discovery of an unknown diversity of <italic><tp:taxon-name><tp:taxon-name-part taxon-name-part-type="genus">Leucinodes</tp:taxon-name-part></tp:taxon-name></italic> species damaging <tp:taxon-name><tp:taxon-name-part taxon-name-part-type="family">Solanaceae</tp:taxon-name-part></tp:taxon-name> fruits in sub-Saharan Africa and moving in trade (<tp:taxon-name><tp:taxon-name-part taxon-name-part-type="class">Insecta</tp:taxon-name-part></tp:taxon-name>, <tp:taxon-name><tp:taxon-name-part taxon-name-part-type="order">Lepidoptera</tp:taxon-name-part></tp:taxon-name>, <tp:taxon-name><tp:taxon-name-part taxon-name-part-type="superfamily">Pyraloidea</tp:taxon-name-part></tp:taxon-name>)</article-title><source>Zookeys</source><day>19</day><month>1</month><year>2015</year><volume>2015</volume><issue>472</issue><fpage>117</fpage><lpage>162</lpage><pub-id pub-id-type="doi">10.3897/zookeys.472.8781</pub-id></mixed-citation></tp:treatment-meta><tp:nomenclature><tp:taxon-name>
                        <tp:taxon-name-part taxon-name-part-type="genus">Leucinodes</tp:taxon-name-part>
                        <tp:taxon-name-part taxon-name-part-type="species">ethiopica</tp:taxon-name-part>
                        <object-id xmlns:xlink="http://www.w3.org/1999/xlink" content-type="zoobank" xlink:type="simple">http://zoobank.org/CC7E081A-7D4A-4C07-887F-4698DD8650EC</object-id>
                    </tp:taxon-name><tp:taxon-status xmlns:xlink="http://www.w3.org/1999/xlink" xlink:type="simple">sp. n.</tp:taxon-status><xref ref-type="fig" rid="F1">Figs 9</xref><xref ref-type="fig" rid="F3">, 21</xref><xref ref-type="fig" rid="F5">, 29</xref></tp:nomenclature><tp:treatment-sec sec-type="Type-locality"><title>Type-locality.</title><p>Ethiopia, Dire Dawa Region, Dire Dawa District, Dire Dawa, December 1934, H. Ulenhuth leg.</p></tp:treatment-sec><tp:treatment-sec sec-type="Material examined"><title>Material examined.</title><p><bold>Type-specimens.</bold> Holotype ♂ [red-circled label] “Holo- | type”, “Dire Daoua, | Abyssinia, | December 1934. | (H. Uhlenhuth).”; 19 paratypes: 11♂ 8♀ same data as holotype, including one with BM <tp:taxon-name><tp:taxon-name-part taxon-name-part-type="family">Pyralidae</tp:taxon-name-part></tp:taxon-name> | slide 23138♂ (BMNH). – <bold>Additional material.</bold> <bold>ERITREA.</bold> Asmara, 20.x.1905. leg. N. Beccari (without abdomen), 1♀ same data except 28.i.1905 (BMNH); <bold>ETHIOPIA.</bold> 34 ex. same data as holotype except ii.1935, 4 ex. ditto except iv.1935, 7 ex. ditto except v.1935 including BM <tp:taxon-name><tp:taxon-name-part taxon-name-part-type="family">Pyralidae</tp:taxon-name-part></tp:taxon-name>| slide 23139♀, 1 ditto except ix.1935, 2 ex. labelled Durleti [= Daleti] (BMNH); <bold>SAUDI ARABIA.</bold> 2♀ Taif (BMNH).</p></tp:treatment-sec><tp:treatment-sec sec-type="Diagnosis"><title>Diagnosis.</title><p>This species’ forewing colour has more ochreous than the whitish species of <!--PageBreak--><italic><tp:taxon-name><tp:taxon-name-part taxon-name-part-type="genus">Leucinodes</tp:taxon-name-part></tp:taxon-name></italic> but less orange-brown to greyish than in <italic><tp:taxon-name><tp:taxon-name-part taxon-name-part-type="genus">Leucinodes</tp:taxon-name-part> <tp:taxon-name-part taxon-name-part-type="species">laisalis</tp:taxon-name-part></tp:taxon-name></italic> and <italic><tp:taxon-name><tp:taxon-name-part taxon-name-part-type="genus">Leucinodes</tp:taxon-name-part> <tp:taxon-name-part taxon-name-part-type="species">ugandensis</tp:taxon-name-part></tp:taxon-name></italic>. From <italic><tp:taxon-name><tp:taxon-name-part taxon-name-part-type="genus">Leucinodes</tp:taxon-name-part> <tp:taxon-name-part taxon-name-part-type="species">ugandensis</tp:taxon-name-part></tp:taxon-name></italic> and <italic><tp:taxon-name><tp:taxon-name-part taxon-name-part-type="genus">Leucinodes</tp:taxon-name-part> <tp:taxon-name-part taxon-name-part-type="species">laisalis</tp:taxon-name-part></tp:taxon-name></italic> it can be distinguished by the genitalia: in the male genitalia the transtilla arms each bear a dorsad spine; in the female genitalia the ductus bursae lacks the fine granular sclerotization, the antrum is strongly sclerotized, tubular and widest at its anterior end, and the oval ostial sclerites in the lateral antrum pockets are larger.</p></tp:treatment-sec><tp:treatment-sec sec-type="Description of adults"><title>Description of adults.</title><p><bold>Head.</bold> Head and appendages pale ochreous.</p><p><bold>Thorax.</bold> Pale ochreous.</p><p><bold>Wings.</bold> Forewing length 6.0–8.0 mm. Forewing mixed ochreous and white, an oblique dark ochreous fascia from above dorsum reaching halfway across wing, a blackish crescent before ochreous subterminal line, black dots along termen. Hindwing white, a small black discal spot, a faint irregular dark subterminal line, ochreous suffusion in outer part of wing in middle and towards apex.</p><p><bold>Abdomen.</bold> Pale ochreous, first abdominal segment white.</p><p><bold>Male genitalia.</bold> As for the genus, apart from: transtilla with short central notch, each transtilla arm with a dorsad spine; vinculum saccus with rounded tip; juxta oval to rectangular, apex with a short central notch; apex of valvae dorsally curved; small, spine-like dorsad fibula emerging from the central inner side of valva; sacculus with a fibula-like spiny dorsad process emerging ventrodistally of the fibula; posteriodorsal phallus apodeme with semicircular dentate sclerite.</p><p><bold>Female genitalia.</bold> As for the genus, apart from: ductus bursae with fine longitudinal ripples; antrum tubular, with broader anterior end; apophyses anteriores at posterior half laterally broadened for muscle attachment.</p></tp:treatment-sec><tp:treatment-sec sec-type="Etymology"><title>Etymology.</title><p>Latinized <italic>ethiopica</italic> from the country Ethiopia where the holotype originates.</p></tp:treatment-sec><tp:treatment-sec sec-type="Distribution"><title>Distribution.</title><p>Eritrea, Ethiopia, Saudi Arabia.</p></tp:treatment-sec><tp:treatment-sec sec-type="Foodplants"><title>Foodplants.</title><p>Unknown.</p></tp:treatment-sec><tp:treatment-sec sec-type="Remarks"><title>Remarks.</title><p>No COI Barcode sequences were obtained for this species.</p></tp:treatment-sec><tp:treatment-sec><!--Section generated to contain objects referenced in tp:taxon-treatment.--><fig id="F1" position="float" orientation="portrait"><label>Figures 1–10.</label><caption><p>Adult specimens of <italic><tp:taxon-name><tp:taxon-name-part taxon-name-part-type="genus">Leucinodes</tp:taxon-name-part></tp:taxon-name></italic>. <bold>1</bold> <italic><tp:taxon-name><tp:taxon-name-part taxon-name-part-type="genus">Leucinodes</tp:taxon-name-part> <tp:taxon-name-part taxon-name-part-type="species">orbonalis</tp:taxon-name-part></tp:taxon-name></italic>, syntype ♂ (Bangladesh) <bold>2</bold> <italic><tp:taxon-name><tp:taxon-name-part taxon-name-part-type="genus">Leucinodes</tp:taxon-name-part> <tp:taxon-name-part taxon-name-part-type="species">africensis</tp:taxon-name-part></tp:taxon-name></italic> ♀ (Angola) <bold>3</bold> <italic><tp:taxon-name><tp:taxon-name-part taxon-name-part-type="genus">Leucinodes</tp:taxon-name-part> <tp:taxon-name-part taxon-name-part-type="species">rimavallis</tp:taxon-name-part></tp:taxon-name></italic> ♀ (DR Congo: Kivu) <bold>4</bold> <italic><tp:taxon-name><tp:taxon-name-part taxon-name-part-type="genus">Leucinodes</tp:taxon-name-part> <tp:taxon-name-part taxon-name-part-type="species">pseudorbonalis</tp:taxon-name-part></tp:taxon-name></italic> ♂ (Uganda) <bold>5</bold> <italic><tp:taxon-name><tp:taxon-name-part taxon-name-part-type="genus">Leucinodes</tp:taxon-name-part> <tp:taxon-name-part taxon-name-part-type="species">kenyensis</tp:taxon-name-part></tp:taxon-name></italic>, holotype ♂ (Kenya) <bold>6</bold> <italic><tp:taxon-name><tp:taxon-name-part taxon-name-part-type="genus">Leucinodes</tp:taxon-name-part> <tp:taxon-name-part taxon-name-part-type="species">malawiensis</tp:taxon-name-part></tp:taxon-name></italic>, holotype ♂ (Malawi) <bold>7</bold> <italic><tp:taxon-name><tp:taxon-name-part taxon-name-part-type="genus">Leucinodes</tp:taxon-name-part> <tp:taxon-name-part taxon-name-part-type="species">laisalis</tp:taxon-name-part></tp:taxon-name></italic> ♀, greyish form (Tanzania) <bold>8</bold> <italic><tp:taxon-name><tp:taxon-name-part taxon-name-part-type="genus">Leucinodes</tp:taxon-name-part> <tp:taxon-name-part taxon-name-part-type="species">laisalis</tp:taxon-name-part></tp:taxon-name></italic> ♀, brownish form (Tanzania) <bold>9</bold> <italic><tp:taxon-name><tp:taxon-name-part taxon-name-part-type="genus">Leucinodes</tp:taxon-name-part> <tp:taxon-name-part taxon-name-part-type="species">ethiopica</tp:taxon-name-part></tp:taxon-name></italic>, holotype ♂ (Ethiopia) <bold>10</bold> <italic><tp:taxon-name><tp:taxon-name-part taxon-name-part-type="genus">Leucinodes</tp:taxon-name-part> <tp:taxon-name-part taxon-name-part-type="species">ugandensis</tp:taxon-name-part></tp:taxon-name></italic>, holotype ♂ (Uganda). Scale bar represents 5 mm.</p></caption><graphic xmlns:xlink="http://www.w3.org/1999/xlink" xlink:href="zookeys-472-117-g001.jpg" position="float" orientation="portrait" xlink:type="simple" id="oo_37082.jpg"/></fig><fig id="F3" position="float" orientation="portrait"><label>Figures 13–22.</label><caption><p>Male genitalia. <bold>13</bold> <italic><tp:taxon-name><tp:taxon-name-part taxon-name-part-type="genus">Leucinodes</tp:taxon-name-part> <tp:taxon-name-part taxon-name-part-type="species">orbonalis</tp:taxon-name-part></tp:taxon-name></italic>, Vietnam (prep. RM503) <bold>14</bold> <italic><tp:taxon-name><tp:taxon-name-part taxon-name-part-type="genus">Leucinodes</tp:taxon-name-part> <tp:taxon-name-part taxon-name-part-type="species">africensis</tp:taxon-name-part></tp:taxon-name></italic>, two-branched sacculus process, Côte d’Ivoire (prep. RM330, phallus omitted) <bold>15</bold> <italic><tp:taxon-name><tp:taxon-name-part taxon-name-part-type="genus">Leucinodes</tp:taxon-name-part> <tp:taxon-name-part taxon-name-part-type="species">africensis</tp:taxon-name-part></tp:taxon-name></italic>, single-branched sacculus process, Ghana (import) (prep. RM501) <bold>16</bold> <italic><tp:taxon-name><tp:taxon-name-part taxon-name-part-type="genus">Leucinodes</tp:taxon-name-part> <tp:taxon-name-part taxon-name-part-type="species">rimavallis</tp:taxon-name-part></tp:taxon-name></italic>, Kenya (prep. RM667) <bold>17</bold> <italic><tp:taxon-name><tp:taxon-name-part taxon-name-part-type="genus">Leucinodes</tp:taxon-name-part> <tp:taxon-name-part taxon-name-part-type="species">pseudorbonalis</tp:taxon-name-part></tp:taxon-name></italic>, Uganda (prep. RM705) <bold>18</bold> <italic><tp:taxon-name><tp:taxon-name-part taxon-name-part-type="genus">Leucinodes</tp:taxon-name-part> <tp:taxon-name-part taxon-name-part-type="species">kenyensis</tp:taxon-name-part></tp:taxon-name></italic>, Zimbabwe (prep. RM694) <bold>19</bold> <italic><tp:taxon-name><tp:taxon-name-part taxon-name-part-type="genus">Leucinodes</tp:taxon-name-part> <tp:taxon-name-part taxon-name-part-type="species">malawiensis</tp:taxon-name-part></tp:taxon-name></italic>, Malawi (prep. RM683) <bold>20</bold> <italic><tp:taxon-name><tp:taxon-name-part taxon-name-part-type="genus">Leucinodes</tp:taxon-name-part> <tp:taxon-name-part taxon-name-part-type="species">laisalis</tp:taxon-name-part></tp:taxon-name></italic>, South Africa (prep. RM504) <bold>21</bold> <italic><tp:taxon-name><tp:taxon-name-part taxon-name-part-type="genus">Leucinodes</tp:taxon-name-part> <tp:taxon-name-part taxon-name-part-type="species">ethiopica</tp:taxon-name-part></tp:taxon-name></italic>, Ethiopia (BMNH <tp:taxon-name><tp:taxon-name-part taxon-name-part-type="family">Pyralidae</tp:taxon-name-part></tp:taxon-name> slide 23138) <bold>22</bold> <italic><tp:taxon-name><tp:taxon-name-part taxon-name-part-type="genus">Leucinodes</tp:taxon-name-part> <tp:taxon-name-part taxon-name-part-type="species">ugandensis</tp:taxon-name-part></tp:taxon-name></italic>, Somalia (BMNH <tp:taxon-name><tp:taxon-name-part taxon-name-part-type="family">Pyralidae</tp:taxon-name-part></tp:taxon-name> slide 23140); phallus mirrored. Abbreviations: fi fibula, ga granulated area, sa sacculus, sb side branch of sacculus process, sp sacculus process. Scale bar represents 500 µm.</p></caption><graphic xmlns:xlink="http://www.w3.org/1999/xlink" xlink:href="zookeys-472-117-g003.jpg" position="float" orientation="portrait" xlink:type="simple" id="oo_37084.jpg"/></fig><fig id="F5" position="float" orientation="portrait"><label>Figures 28–34.</label><caption><p>Female genitalia. <bold>28</bold> <italic><tp:taxon-name><tp:taxon-name-part taxon-name-part-type="genus">Leucinodes</tp:taxon-name-part> <tp:taxon-name-part taxon-name-part-type="species">laisalis</tp:taxon-name-part></tp:taxon-name></italic>, Kenya (prep. RM308), lateral view <bold>29</bold> <italic><tp:taxon-name><tp:taxon-name-part taxon-name-part-type="genus">Leucinodes</tp:taxon-name-part> <tp:taxon-name-part taxon-name-part-type="species">ethiopica</tp:taxon-name-part></tp:taxon-name></italic>, Ethiopia (BMNH <tp:taxon-name><tp:taxon-name-part taxon-name-part-type="family">Pyralidae</tp:taxon-name-part></tp:taxon-name> slide 23139), ventral view <bold>30</bold> <italic><tp:taxon-name><tp:taxon-name-part taxon-name-part-type="genus">Leucinodes</tp:taxon-name-part> <tp:taxon-name-part taxon-name-part-type="species">ugandensis</tp:taxon-name-part></tp:taxon-name></italic>, Somalia (BMNH <tp:taxon-name><tp:taxon-name-part taxon-name-part-type="family">Pyralidae</tp:taxon-name-part></tp:taxon-name> slide No. 23137), lateral view <bold>31</bold> <italic><tp:taxon-name><tp:taxon-name-part taxon-name-part-type="genus">Leucinodes</tp:taxon-name-part> <tp:taxon-name-part taxon-name-part-type="species">orbonalis</tp:taxon-name-part></tp:taxon-name></italic>, Thailand (import) (prep. RM642), ventral close-up of antrum region <bold>32</bold> <italic><tp:taxon-name><tp:taxon-name-part taxon-name-part-type="genus">Leucinodes</tp:taxon-name-part> <tp:taxon-name-part taxon-name-part-type="species">africensis</tp:taxon-name-part></tp:taxon-name></italic>, Côte d’Ivoire (prep. RM743), dorsolateral close-up of antrum region (phase contrast filter) <bold>33</bold> <italic><tp:taxon-name><tp:taxon-name-part taxon-name-part-type="genus">Leucinodes</tp:taxon-name-part> <tp:taxon-name-part taxon-name-part-type="species">pseudorbonalis</tp:taxon-name-part></tp:taxon-name></italic>, Uganda (prep. RM706), lateral close-up of antrum region <bold>34</bold> <italic><tp:taxon-name><tp:taxon-name-part taxon-name-part-type="genus">Leucinodes</tp:taxon-name-part> <tp:taxon-name-part taxon-name-part-type="species">kenyensis</tp:taxon-name-part></tp:taxon-name></italic>, Kenya (prep. MN1134), lateral close-up of antrum region. Abbreviations: as antrum sclerotizations; Scale bar in <bold>28–30</bold> represents 500 µm and in <bold>31–34</bold> represents 200 µm.</p></caption><graphic xmlns:xlink="http://www.w3.org/1999/xlink" xlink:href="zookeys-472-117-g005.jpg" position="float" orientation="portrait" xlink:type="simple" id="oo_37086.jpg"/></fig></tp:treatment-sec></tp:taxon-treatment>
