# Supplementary material for: Discovery of an unknown diversity of Leucinodes species damaging Solanaceae fruits in sub-Saharan Africa and moving in trade (Insecta, Lepidoptera, Pyraloidea)
Source: Zookeys. 2015 Jan 19;(472):117–62. doi: 10.3897/zookeys.472.8781 (PMC4304033; doi:10.3897/zookeys.472.8781)
Supplement: XML Treatment for Leucinodes ugandensis [file zookeys.472.8781-treatment10.xml]

<!DOCTYPE tp:taxon-treatment
  PUBLIC "-//TaxonX//DTD Taxonomic Treatment Publishing DTD v0 20100105//EN" "tax-treatment-NSO.dtd">
<tp:taxon-treatment xmlns:tp="http://www.plazi.org/taxpub"><tp:treatment-meta><kwd-group><label>Taxon classification</label><kwd><named-content content-type="kingdom">Animalia</named-content></kwd><kwd><named-content content-type="order">Lepidoptera</named-content></kwd><kwd><named-content content-type="family">Crambidae</named-content></kwd></kwd-group><mixed-citation publication-type="journal"><person-group><name><surname>Mally</surname><given-names>Richard</given-names></name><name><surname>Korycinska</surname><given-names>Anastasia</given-names></name><name><surname>Agassiz</surname><given-names>David J. L.</given-names></name><name><surname>Hall</surname><given-names>Jayne</given-names></name><name><surname>Hodgetts</surname><given-names>Jennifer</given-names></name><name><surname>Nuss</surname><given-names>Matthias</given-names></name></person-group><article-title>Discovery of an unknown diversity of <italic><tp:taxon-name><tp:taxon-name-part taxon-name-part-type="genus">Leucinodes</tp:taxon-name-part></tp:taxon-name></italic> species damaging <tp:taxon-name><tp:taxon-name-part taxon-name-part-type="family">Solanaceae</tp:taxon-name-part></tp:taxon-name> fruits in sub-Saharan Africa and moving in trade (<tp:taxon-name><tp:taxon-name-part taxon-name-part-type="class">Insecta</tp:taxon-name-part></tp:taxon-name>, <tp:taxon-name><tp:taxon-name-part taxon-name-part-type="order">Lepidoptera</tp:taxon-name-part></tp:taxon-name>, <tp:taxon-name><tp:taxon-name-part taxon-name-part-type="superfamily">Pyraloidea</tp:taxon-name-part></tp:taxon-name>)</article-title><source>Zookeys</source><day>19</day><month>1</month><year>2015</year><volume>2015</volume><issue>472</issue><fpage>117</fpage><lpage>162</lpage><pub-id pub-id-type="doi">10.3897/zookeys.472.8781</pub-id></mixed-citation></tp:treatment-meta><tp:nomenclature><tp:taxon-name>
                        <tp:taxon-name-part taxon-name-part-type="genus">Leucinodes</tp:taxon-name-part>
                        <tp:taxon-name-part taxon-name-part-type="species">ugandensis</tp:taxon-name-part>
                        <object-id xmlns:xlink="http://www.w3.org/1999/xlink" content-type="zoobank" xlink:type="simple">http://zoobank.org/533D9189-05DB-451D-ADB9-71AB3FD3DDD7</object-id>
                    </tp:taxon-name><tp:taxon-status xmlns:xlink="http://www.w3.org/1999/xlink" xlink:type="simple">sp. n.</tp:taxon-status><xref ref-type="fig" rid="F1">Figs 10</xref><xref ref-type="fig" rid="F3">, 22</xref><xref ref-type="fig" rid="F5">, 30</xref><!--PageBreak--></tp:nomenclature><tp:treatment-sec sec-type="Type-locality"><title>Type-locality.</title><p>Uganda, Eastern Uganda Region, Serere District, Okulongo, 8 December 1958, W. R. Ingram leg.</p></tp:treatment-sec><tp:treatment-sec sec-type="Material examined"><title>Material examined.</title><p><bold>Type-specimens.</bold> Holotype ♂ [red-circled label] “Holo- | type”, “[transversally written] 1608 | “SERERE | Okulongo | 8 Dec. 1958 | W.R.Ingram | ex <!--PageBreak--><!--PageBreak--><!--PageBreak--><italic><tp:taxon-name><tp:taxon-name-part taxon-name-part-type="genus">Solanum</tp:taxon-name-part></tp:taxon-name></italic> sp.”, “Pres. by | Com Inst Ent | BM1959 – 499”, “C.I.E. No. 16499”, with cocoon under specimen. 2 paratypes: 1♂ same data as holotype and “<tp:taxon-name><tp:taxon-name-part taxon-name-part-type="family">Pyralidae</tp:taxon-name-part></tp:taxon-name> | Brit Mus | Slide No. | 14696”. 1♀ same data as holotype except 9 Dec. 1958 (BMNH). – <bold>Additional material.</bold> <bold>ETHIOPIA.</bold> 2♂ Diredaua, n.w. of Harar, 1914, leg. G. Kristensen, 1♀ Dire Dawa, Abyssinia, i.1935, leg. H. Uhlenkuth (BMNH); <bold>SOUTH SUDAN.</bold> 1♀ Tambura, Southern Bahr-al-Ghasal (BMNH); <bold>SOMALIA.</bold> 4♂ 1♀ Mogadishu, 17.–26.xi.1985, 7.vii.1986, 19–20.viii.1986 and 23.vii.1986, leg. A.G. Parker, BMNH <tp:taxon-name><tp:taxon-name-part taxon-name-part-type="family">Pyralidae</tp:taxon-name-part></tp:taxon-name> slides No. 23140 &amp; 23137 (BMNH); 1♂ Hargeison, 4300ft, v.1939, leg. M. Portal Hyatt (BMNH); <bold>KENYA.</bold> 1♀ Somaliland, Mandera, 47km SW of Hubera, 3000ft, 13.xi.1908, leg. W. Feather (BMNH).</p></tp:treatment-sec><tp:treatment-sec sec-type="Diagnosis"><title>Diagnosis.</title><p>Distinguished from the whitish species of <italic><tp:taxon-name><tp:taxon-name-part taxon-name-part-type="genus">Leucinodes</tp:taxon-name-part></tp:taxon-name></italic> and <italic><tp:taxon-name><tp:taxon-name-part taxon-name-part-type="genus">Leucinodes</tp:taxon-name-part> <tp:taxon-name-part taxon-name-part-type="species">ethiopica</tp:taxon-name-part></tp:taxon-name></italic> by the predominantly brown forewing ground colour with minor white patches. Distinguished from <italic><tp:taxon-name><tp:taxon-name-part taxon-name-part-type="genus">Leucinodes</tp:taxon-name-part> <tp:taxon-name-part taxon-name-part-type="species">laisalis</tp:taxon-name-part></tp:taxon-name></italic> in the male genitalia: less strongly sclerotized, valvae triangular, fibula small, tooth-like, a similarly shaped distal sacculus process present, saccus process shorter, phallus much shorter, dorsoposterior apodeme without slim, finger-like process.</p></tp:treatment-sec><tp:treatment-sec sec-type="Description of adults"><title>Description of adults.</title><p><bold>Head.</bold> Head and appendages pale fuscous, labial palpus short, erect.</p><p><bold>Thorax.</bold> Pale fuscous, metathorax blackish fuscous.</p><p><bold>Wings.</bold> Forewing length 6.5–11.5 mm. Forewing pale fuscous, an oblique brown partial fascia at halfway with white markings on either side, an orange triangle on dorsum beyond halfway, apex deep brown, separated by a whitish line. Hindwing whitish, fuscous suffused near margin in middle and towards apex, a faint subterminal line in costal part of wing.</p><p><bold>Abdomen.</bold> Abdomen first segment whitish, remainder orange-brown.</p><p><bold>Male genitalia.</bold> As for the genus, apart from: small, hooked dorsad fibula emerging from the ventrocentral inner side of valva; distal sacculus with dorsad ridge forming a bulge, followed by a spiny, curved terminal process overlapping with the fibula; phallus vesica with several small spiny cornuti.</p><p><bold>Female genitalia.</bold> As for the genus, apart from: diffusely sclerotized exocuticula reaching into posterior ductus bursae; lateral antrum pockets rather small.</p></tp:treatment-sec><tp:treatment-sec sec-type="Etymology"><title>Etymology.</title><p>Latinized <italic>ugandensis</italic> from the country Uganda where the type specimens originate.</p></tp:treatment-sec><tp:treatment-sec sec-type="Distribution"><title>Distribution.</title><p>Ethiopia, Kenya, Somalia, South Sudan, Uganda.</p></tp:treatment-sec><tp:treatment-sec sec-type="Foodplants"><title>Foodplants.</title><p><tp:taxon-name><tp:taxon-name-part taxon-name-part-type="family">Solanaceae</tp:taxon-name-part></tp:taxon-name>: <italic><tp:taxon-name><tp:taxon-name-part taxon-name-part-type="genus">Solanum</tp:taxon-name-part></tp:taxon-name></italic> sp.</p></tp:treatment-sec><tp:treatment-sec sec-type="Remarks"><title>Remarks.</title><p>No COI Barcode sequences were obtained for this species.</p></tp:treatment-sec><tp:treatment-sec><!--Section generated to contain objects referenced in tp:taxon-treatment.--><fig id="F1" position="float" orientation="portrait"><label>Figures 1–10.</label><caption><p>Adult specimens of <italic><tp:taxon-name><tp:taxon-name-part taxon-name-part-type="genus">Leucinodes</tp:taxon-name-part></tp:taxon-name></italic>. <bold>1</bold> <italic><tp:taxon-name><tp:taxon-name-part taxon-name-part-type="genus">Leucinodes</tp:taxon-name-part> <tp:taxon-name-part taxon-name-part-type="species">orbonalis</tp:taxon-name-part></tp:taxon-name></italic>, syntype ♂ (Bangladesh) <bold>2</bold> <italic><tp:taxon-name><tp:taxon-name-part taxon-name-part-type="genus">Leucinodes</tp:taxon-name-part> <tp:taxon-name-part taxon-name-part-type="species">africensis</tp:taxon-name-part></tp:taxon-name></italic> ♀ (Angola) <bold>3</bold> <italic><tp:taxon-name><tp:taxon-name-part taxon-name-part-type="genus">Leucinodes</tp:taxon-name-part> <tp:taxon-name-part taxon-name-part-type="species">rimavallis</tp:taxon-name-part></tp:taxon-name></italic> ♀ (DR Congo: Kivu) <bold>4</bold> <italic><tp:taxon-name><tp:taxon-name-part taxon-name-part-type="genus">Leucinodes</tp:taxon-name-part> <tp:taxon-name-part taxon-name-part-type="species">pseudorbonalis</tp:taxon-name-part></tp:taxon-name></italic> ♂ (Uganda) <bold>5</bold> <italic><tp:taxon-name><tp:taxon-name-part taxon-name-part-type="genus">Leucinodes</tp:taxon-name-part> <tp:taxon-name-part taxon-name-part-type="species">kenyensis</tp:taxon-name-part></tp:taxon-name></italic>, holotype ♂ (Kenya) <bold>6</bold> <italic><tp:taxon-name><tp:taxon-name-part taxon-name-part-type="genus">Leucinodes</tp:taxon-name-part> <tp:taxon-name-part taxon-name-part-type="species">malawiensis</tp:taxon-name-part></tp:taxon-name></italic>, holotype ♂ (Malawi) <bold>7</bold> <italic><tp:taxon-name><tp:taxon-name-part taxon-name-part-type="genus">Leucinodes</tp:taxon-name-part> <tp:taxon-name-part taxon-name-part-type="species">laisalis</tp:taxon-name-part></tp:taxon-name></italic> ♀, greyish form (Tanzania) <bold>8</bold> <italic><tp:taxon-name><tp:taxon-name-part taxon-name-part-type="genus">Leucinodes</tp:taxon-name-part> <tp:taxon-name-part taxon-name-part-type="species">laisalis</tp:taxon-name-part></tp:taxon-name></italic> ♀, brownish form (Tanzania) <bold>9</bold> <italic><tp:taxon-name><tp:taxon-name-part taxon-name-part-type="genus">Leucinodes</tp:taxon-name-part> <tp:taxon-name-part taxon-name-part-type="species">ethiopica</tp:taxon-name-part></tp:taxon-name></italic>, holotype ♂ (Ethiopia) <bold>10</bold> <italic><tp:taxon-name><tp:taxon-name-part taxon-name-part-type="genus">Leucinodes</tp:taxon-name-part> <tp:taxon-name-part taxon-name-part-type="species">ugandensis</tp:taxon-name-part></tp:taxon-name></italic>, holotype ♂ (Uganda). Scale bar represents 5 mm.</p></caption><graphic xmlns:xlink="http://www.w3.org/1999/xlink" xlink:href="zookeys-472-117-g001.jpg" position="float" orientation="portrait" xlink:type="simple" id="oo_37082.jpg"/></fig><fig id="F3" position="float" orientation="portrait"><label>Figures 13–22.</label><caption><p>Male genitalia. <bold>13</bold> <italic><tp:taxon-name><tp:taxon-name-part taxon-name-part-type="genus">Leucinodes</tp:taxon-name-part> <tp:taxon-name-part taxon-name-part-type="species">orbonalis</tp:taxon-name-part></tp:taxon-name></italic>, Vietnam (prep. RM503) <bold>14</bold> <italic><tp:taxon-name><tp:taxon-name-part taxon-name-part-type="genus">Leucinodes</tp:taxon-name-part> <tp:taxon-name-part taxon-name-part-type="species">africensis</tp:taxon-name-part></tp:taxon-name></italic>, two-branched sacculus process, Côte d’Ivoire (prep. RM330, phallus omitted) <bold>15</bold> <italic><tp:taxon-name><tp:taxon-name-part taxon-name-part-type="genus">Leucinodes</tp:taxon-name-part> <tp:taxon-name-part taxon-name-part-type="species">africensis</tp:taxon-name-part></tp:taxon-name></italic>, single-branched sacculus process, Ghana (import) (prep. RM501) <bold>16</bold> <italic><tp:taxon-name><tp:taxon-name-part taxon-name-part-type="genus">Leucinodes</tp:taxon-name-part> <tp:taxon-name-part taxon-name-part-type="species">rimavallis</tp:taxon-name-part></tp:taxon-name></italic>, Kenya (prep. RM667) <bold>17</bold> <italic><tp:taxon-name><tp:taxon-name-part taxon-name-part-type="genus">Leucinodes</tp:taxon-name-part> <tp:taxon-name-part taxon-name-part-type="species">pseudorbonalis</tp:taxon-name-part></tp:taxon-name></italic>, Uganda (prep. RM705) <bold>18</bold> <italic><tp:taxon-name><tp:taxon-name-part taxon-name-part-type="genus">Leucinodes</tp:taxon-name-part> <tp:taxon-name-part taxon-name-part-type="species">kenyensis</tp:taxon-name-part></tp:taxon-name></italic>, Zimbabwe (prep. RM694) <bold>19</bold> <italic><tp:taxon-name><tp:taxon-name-part taxon-name-part-type="genus">Leucinodes</tp:taxon-name-part> <tp:taxon-name-part taxon-name-part-type="species">malawiensis</tp:taxon-name-part></tp:taxon-name></italic>, Malawi (prep. RM683) <bold>20</bold> <italic><tp:taxon-name><tp:taxon-name-part taxon-name-part-type="genus">Leucinodes</tp:taxon-name-part> <tp:taxon-name-part taxon-name-part-type="species">laisalis</tp:taxon-name-part></tp:taxon-name></italic>, South Africa (prep. RM504) <bold>21</bold> <italic><tp:taxon-name><tp:taxon-name-part taxon-name-part-type="genus">Leucinodes</tp:taxon-name-part> <tp:taxon-name-part taxon-name-part-type="species">ethiopica</tp:taxon-name-part></tp:taxon-name></italic>, Ethiopia (BMNH <tp:taxon-name><tp:taxon-name-part taxon-name-part-type="family">Pyralidae</tp:taxon-name-part></tp:taxon-name> slide 23138) <bold>22</bold> <italic><tp:taxon-name><tp:taxon-name-part taxon-name-part-type="genus">Leucinodes</tp:taxon-name-part> <tp:taxon-name-part taxon-name-part-type="species">ugandensis</tp:taxon-name-part></tp:taxon-name></italic>, Somalia (BMNH <tp:taxon-name><tp:taxon-name-part taxon-name-part-type="family">Pyralidae</tp:taxon-name-part></tp:taxon-name> slide 23140); phallus mirrored. Abbreviations: fi fibula, ga granulated area, sa sacculus, sb side branch of sacculus process, sp sacculus process. Scale bar represents 500 µm.</p></caption><graphic xmlns:xlink="http://www.w3.org/1999/xlink" xlink:href="zookeys-472-117-g003.jpg" position="float" orientation="portrait" xlink:type="simple" id="oo_37084.jpg"/></fig><fig id="F5" position="float" orientation="portrait"><label>Figures 28–34.</label><caption><p>Female genitalia. <bold>28</bold> <italic><tp:taxon-name><tp:taxon-name-part taxon-name-part-type="genus">Leucinodes</tp:taxon-name-part> <tp:taxon-name-part taxon-name-part-type="species">laisalis</tp:taxon-name-part></tp:taxon-name></italic>, Kenya (prep. RM308), lateral view <bold>29</bold> <italic><tp:taxon-name><tp:taxon-name-part taxon-name-part-type="genus">Leucinodes</tp:taxon-name-part> <tp:taxon-name-part taxon-name-part-type="species">ethiopica</tp:taxon-name-part></tp:taxon-name></italic>, Ethiopia (BMNH <tp:taxon-name><tp:taxon-name-part taxon-name-part-type="family">Pyralidae</tp:taxon-name-part></tp:taxon-name> slide 23139), ventral view <bold>30</bold> <italic><tp:taxon-name><tp:taxon-name-part taxon-name-part-type="genus">Leucinodes</tp:taxon-name-part> <tp:taxon-name-part taxon-name-part-type="species">ugandensis</tp:taxon-name-part></tp:taxon-name></italic>, Somalia (BMNH <tp:taxon-name><tp:taxon-name-part taxon-name-part-type="family">Pyralidae</tp:taxon-name-part></tp:taxon-name> slide No. 23137), lateral view <bold>31</bold> <italic><tp:taxon-name><tp:taxon-name-part taxon-name-part-type="genus">Leucinodes</tp:taxon-name-part> <tp:taxon-name-part taxon-name-part-type="species">orbonalis</tp:taxon-name-part></tp:taxon-name></italic>, Thailand (import) (prep. RM642), ventral close-up of antrum region <bold>32</bold> <italic><tp:taxon-name><tp:taxon-name-part taxon-name-part-type="genus">Leucinodes</tp:taxon-name-part> <tp:taxon-name-part taxon-name-part-type="species">africensis</tp:taxon-name-part></tp:taxon-name></italic>, Côte d’Ivoire (prep. RM743), dorsolateral close-up of antrum region (phase contrast filter) <bold>33</bold> <italic><tp:taxon-name><tp:taxon-name-part taxon-name-part-type="genus">Leucinodes</tp:taxon-name-part> <tp:taxon-name-part taxon-name-part-type="species">pseudorbonalis</tp:taxon-name-part></tp:taxon-name></italic>, Uganda (prep. RM706), lateral close-up of antrum region <bold>34</bold> <italic><tp:taxon-name><tp:taxon-name-part taxon-name-part-type="genus">Leucinodes</tp:taxon-name-part> <tp:taxon-name-part taxon-name-part-type="species">kenyensis</tp:taxon-name-part></tp:taxon-name></italic>, Kenya (prep. MN1134), lateral close-up of antrum region. Abbreviations: as antrum sclerotizations; Scale bar in <bold>28–30</bold> represents 500 µm and in <bold>31–34</bold> represents 200 µm.</p></caption><graphic xmlns:xlink="http://www.w3.org/1999/xlink" xlink:href="zookeys-472-117-g005.jpg" position="float" orientation="portrait" xlink:type="simple" id="oo_37086.jpg"/></fig></tp:treatment-sec></tp:taxon-treatment>
