# Supplementary material for: Discovery of an unknown diversity of Leucinodes species damaging Solanaceae fruits in sub-Saharan Africa and moving in trade (Insecta, Lepidoptera, Pyraloidea)
Source: Zookeys. 2015 Jan 19;(472):117–62. doi: 10.3897/zookeys.472.8781 (PMC4304033; doi:10.3897/zookeys.472.8781)
Supplement: XML Treatment for Leucinodes spp. [file zookeys.472.8781-treatment11.xml]

<!DOCTYPE tp:taxon-treatment
  PUBLIC "-//TaxonX//DTD Taxonomic Treatment Publishing DTD v0 20100105//EN" "tax-treatment-NSO.dtd">
<tp:taxon-treatment xmlns:tp="http://www.plazi.org/taxpub"><tp:treatment-meta><kwd-group><label>Taxon classification</label><kwd><named-content content-type="kingdom">Animalia</named-content></kwd><kwd><named-content content-type="order">Lepidoptera</named-content></kwd><kwd><named-content content-type="family">Crambidae</named-content></kwd></kwd-group><mixed-citation publication-type="journal"><person-group><name><surname>Mally</surname><given-names>Richard</given-names></name><name><surname>Korycinska</surname><given-names>Anastasia</given-names></name><name><surname>Agassiz</surname><given-names>David J. L.</given-names></name><name><surname>Hall</surname><given-names>Jayne</given-names></name><name><surname>Hodgetts</surname><given-names>Jennifer</given-names></name><name><surname>Nuss</surname><given-names>Matthias</given-names></name></person-group><article-title>Discovery of an unknown diversity of <italic><tp:taxon-name><tp:taxon-name-part taxon-name-part-type="genus">Leucinodes</tp:taxon-name-part></tp:taxon-name></italic> species damaging <tp:taxon-name><tp:taxon-name-part taxon-name-part-type="family">Solanaceae</tp:taxon-name-part></tp:taxon-name> fruits in sub-Saharan Africa and moving in trade (<tp:taxon-name><tp:taxon-name-part taxon-name-part-type="class">Insecta</tp:taxon-name-part></tp:taxon-name>, <tp:taxon-name><tp:taxon-name-part taxon-name-part-type="order">Lepidoptera</tp:taxon-name-part></tp:taxon-name>, <tp:taxon-name><tp:taxon-name-part taxon-name-part-type="superfamily">Pyraloidea</tp:taxon-name-part></tp:taxon-name>)</article-title><source>Zookeys</source><day>19</day><month>1</month><year>2015</year><volume>2015</volume><issue>472</issue><fpage>117</fpage><lpage>162</lpage><pub-id pub-id-type="doi">10.3897/zookeys.472.8781</pub-id></mixed-citation></tp:treatment-meta><tp:nomenclature><tp:taxon-name>
                        <tp:taxon-name-part taxon-name-part-type="genus">Leucinodes</tp:taxon-name-part>
                        <tp:taxon-name-part taxon-name-part-type="uncertainty-rank">spp.</tp:taxon-name-part>
                    </tp:taxon-name></tp:nomenclature><tp:treatment-sec sec-type="Note"><title>Note.</title><p>The following material contains male specimens from southern Africa with indistinctive wing pattern and very similar male genitalia to <italic><tp:taxon-name><tp:taxon-name-part taxon-name-part-type="genus">Leucinodes</tp:taxon-name-part> <tp:taxon-name-part taxon-name-part-type="species">kenyensis</tp:taxon-name-part></tp:taxon-name></italic>. According to morphology, we could not separate these specimens from <italic><tp:taxon-name><tp:taxon-name-part taxon-name-part-type="genus">Leucinodes</tp:taxon-name-part> <tp:taxon-name-part taxon-name-part-type="species">kenyensis</tp:taxon-name-part></tp:taxon-name></italic>. In contrast to the morphological data, two of these specimens, the single records from Namibia and Swaziland, have distinctive DNA Barcodes from <italic><tp:taxon-name><tp:taxon-name-part taxon-name-part-type="genus">Leucinodes</tp:taxon-name-part> <tp:taxon-name-part taxon-name-part-type="species">kenyensis</tp:taxon-name-part></tp:taxon-name></italic> as well as from each other (Fig. <xref ref-type="fig" rid="F9">47</xref>). For the remaining specimens listed below, we did not obtain DNA Barcodes. In spite of the absence of further specimens for comparison, especially females, and the lack of convincing morphological differences, we are not going to describe these possibly distinct species here. This complex needs further study.</p></tp:treatment-sec><tp:treatment-sec sec-type="Material examined"><title>Material examined.</title><p><bold>KENYA.</bold> 1♂ Rift Valley, Naivasha, 1900m, <named-content xmlns:xlink="http://www.w3.org/1999/xlink" content-type="dwc:verbatimCoordinates" xlink:type="simple">0°46'56"S 36°25'23"E</named-content>, 5.xii.2011, leg. D.J.L. Agassiz, prep. DJLA 1318 (coll. DJLA); <bold>ZAMBIA.</bold> <!--PageBreak-->1♂ Chiwefwe, ii.1950, leg. N. Mitton, BMNH <tp:taxon-name><tp:taxon-name-part taxon-name-part-type="family">Pyralidae</tp:taxon-name-part></tp:taxon-name> slide No. 23133 (BMNH); <bold>NAMIBIA.</bold> 1♂ Namibia, Waterberg, <named-content xmlns:xlink="http://www.w3.org/1999/xlink" content-type="dwc:verbatimCoordinates" xlink:type="simple">20°30'S 17°14'E</named-content>, 13.iii.2010, leg. F. Koch, DNA voucher MTD Lep1872, prep. RM708 (ZMHB); <bold>SOUTH AFRICA.</bold> 1♂ Cape Province, Knysna, Wilderness, iv.1950, leg. H.B.D. Kettlewell, BM <tp:taxon-name><tp:taxon-name-part taxon-name-part-type="family">Pyralidae</tp:taxon-name-part></tp:taxon-name> slide 23128 (BMNH); 1♂ Johannesburg, 21.iv.1906, leg. A.T. Cooke, BMNH <tp:taxon-name><tp:taxon-name-part taxon-name-part-type="family">Pyralidae</tp:taxon-name-part></tp:taxon-name> slide No. 23144 (BMNH); 1♂ E. Cape Prov., Katberg, 4,000ft, 1.–15.i.1933, BMNH <tp:taxon-name><tp:taxon-name-part taxon-name-part-type="family">Pyralidae</tp:taxon-name-part></tp:taxon-name> slide No. 23150 (BMNH); 1♂ KwaZulu-Natal, Estcourt, leg. J.M. Hutchinson, prep. RM779 (BMNH); 1♂ Eastern Cape [Pondoland], Port St. John, ix.1923, leg. R.E. Turner, prep. RM780 (BMNH); <bold>SWAZILAND.</bold> 1♂ Lebombo-Mountains, Ndzevane Area near Nsoko, Acacia-rich bushland at the foot of the Lebombo Mountains, 23.–24.i.2007, leg. T. Karisch, DNA Barcode BC MTD 01818, prep. RM502 (coll. MTD).</p></tp:treatment-sec><tp:treatment-sec><!--Section generated to contain objects referenced in tp:taxon-treatment.--><fig id="F9" position="float" orientation="portrait"><label>Figure 47.</label><caption><p>Neighbor Joining tree of COI Barcodes based on uncorr-p distances and rooted with <italic><tp:taxon-name><tp:taxon-name-part taxon-name-part-type="genus">Udea</tp:taxon-name-part> <tp:taxon-name-part taxon-name-part-type="species">ferrugalis</tp:taxon-name-part></tp:taxon-name></italic>. Bootstrap support values derived from 1,000 Bootstrap replicates; scale bar represents 1% uncorr-p Barcode divergence.</p></caption><graphic xmlns:xlink="http://www.w3.org/1999/xlink" xlink:href="zookeys-472-117-g009_97.jpg" position="float" orientation="portrait" xlink:type="simple" id="oo_37090.jpg"/><graphic xmlns:xlink="http://www.w3.org/1999/xlink" xlink:href="zookeys-472-117-g009_98.jpg" position="float" orientation="portrait" xlink:type="simple" id="oo_37091.jpg"/></fig></tp:treatment-sec></tp:taxon-treatment>
