# Supplementary material for: Discovery of an unknown diversity of Leucinodes species damaging Solanaceae fruits in sub-Saharan Africa and moving in trade (Insecta, Lepidoptera, Pyraloidea)
Source: Zookeys. 2015 Jan 19;(472):117–62. doi: 10.3897/zookeys.472.8781 (PMC4304033; doi:10.3897/zookeys.472.8781)
Supplement: XML Treatment for Leucinodes cordalis [file zookeys.472.8781-treatment12.xml]

<!DOCTYPE tp:taxon-treatment
  PUBLIC "-//TaxonX//DTD Taxonomic Treatment Publishing DTD v0 20100105//EN" "tax-treatment-NSO.dtd">
<tp:taxon-treatment xmlns:tp="http://www.plazi.org/taxpub"><tp:treatment-meta><kwd-group><label>Taxon classification</label><kwd><named-content content-type="kingdom">Animalia</named-content></kwd><kwd><named-content content-type="order">Lepidoptera</named-content></kwd><kwd><named-content content-type="family">Crambidae</named-content></kwd></kwd-group><mixed-citation publication-type="journal"><person-group><name><surname>Mally</surname><given-names>Richard</given-names></name><name><surname>Korycinska</surname><given-names>Anastasia</given-names></name><name><surname>Agassiz</surname><given-names>David J. L.</given-names></name><name><surname>Hall</surname><given-names>Jayne</given-names></name><name><surname>Hodgetts</surname><given-names>Jennifer</given-names></name><name><surname>Nuss</surname><given-names>Matthias</given-names></name></person-group><article-title>Discovery of an unknown diversity of <italic><tp:taxon-name><tp:taxon-name-part taxon-name-part-type="genus">Leucinodes</tp:taxon-name-part></tp:taxon-name></italic> species damaging <tp:taxon-name><tp:taxon-name-part taxon-name-part-type="family">Solanaceae</tp:taxon-name-part></tp:taxon-name> fruits in sub-Saharan Africa and moving in trade (<tp:taxon-name><tp:taxon-name-part taxon-name-part-type="class">Insecta</tp:taxon-name-part></tp:taxon-name>, <tp:taxon-name><tp:taxon-name-part taxon-name-part-type="order">Lepidoptera</tp:taxon-name-part></tp:taxon-name>, <tp:taxon-name><tp:taxon-name-part taxon-name-part-type="superfamily">Pyraloidea</tp:taxon-name-part></tp:taxon-name>)</article-title><source>Zookeys</source><day>19</day><month>1</month><year>2015</year><volume>2015</volume><issue>472</issue><fpage>117</fpage><lpage>162</lpage><pub-id pub-id-type="doi">10.3897/zookeys.472.8781</pub-id></mixed-citation></tp:treatment-meta><tp:nomenclature><tp:taxon-name>
                            <tp:taxon-name-part taxon-name-part-type="genus">Leucinodes</tp:taxon-name-part>
                            <tp:taxon-name-part taxon-name-part-type="species">cordalis</tp:taxon-name-part>
                        </tp:taxon-name><tp:taxon-authority>(Doubleday, 1843)</tp:taxon-authority><tp:taxon-status xmlns:xlink="http://www.w3.org/1999/xlink" xlink:type="simple">comb. n. (Margaritia)</tp:taxon-status><tp:nomenclature-citation-list><tp:nomenclature-citation><tp:taxon-name><tp:taxon-name-part taxon-name-part-type="genus">Leucinodes</tp:taxon-name-part> <tp:taxon-name-part taxon-name-part-type="species">cordalis</tp:taxon-name-part></tp:taxon-name><comment> (Doubleday, 1843). Type locality: New Zealand.</comment></tp:nomenclature-citation><tp:nomenclature-citation><tp:taxon-name><tp:taxon-name-part taxon-name-part-type="genus">Daraba</tp:taxon-name-part> <tp:taxon-name-part taxon-name-part-type="species">extensalis</tp:taxon-name-part></tp:taxon-name><comment> Walker, 1866 (synonymised by <xref ref-type="bibr" rid="B28">Hampson 1899</xref>). Type locality: New Zealand, Auckland.</comment></tp:nomenclature-citation><tp:nomenclature-citation><tp:taxon-name><tp:taxon-name-part taxon-name-part-type="genus">Eretria</tp:taxon-name-part> <tp:taxon-name-part taxon-name-part-type="species">obsistalis</tp:taxon-name-part></tp:taxon-name><comment> Snellen, 1880 (synonymised by <xref ref-type="bibr" rid="B28">Hampson 1899</xref>). Type locality: Indonesia, Sulawesi [Celebes], Boelekomba; Bonthain.</comment></tp:nomenclature-citation><tp:nomenclature-citation><tp:taxon-name><tp:taxon-name-part taxon-name-part-type="genus">Sceliodes</tp:taxon-name-part> <tp:taxon-name-part taxon-name-part-type="species">mucidalis</tp:taxon-name-part></tp:taxon-name><comment> Guenée, 1854 (synonymised by <xref ref-type="bibr" rid="B28">Hampson 1899</xref>). Type locality: Australia.</comment></tp:nomenclature-citation></tp:nomenclature-citation-list></tp:nomenclature><tp:treatment-sec sec-type="Material examined"><title>Material examined.</title><p>Syntype <italic><tp:taxon-name><tp:taxon-name-part taxon-name-part-type="species">cordalis</tp:taxon-name-part></tp:taxon-name></italic> ♂ [circular white label with light blue border] “SYN- | TYPE”, [circular white label] [front] “New | Zealand”, [back] “42 | 55”, [rectangular white label] “<tp:taxon-name><tp:taxon-name-part taxon-name-part-type="genus">Margarita</tp:taxon-name-part></tp:taxon-name> [sic!] | <tp:taxon-name><tp:taxon-name-part taxon-name-part-type="species">cordalis</tp:taxon-name-part></tp:taxon-name> Doubld. | SYNTYPE | det. D.J. Carter, 1966”, transparent capsule containing the head (BMNH).</p></tp:treatment-sec><tp:treatment-sec sec-type="Remarks"><title>Remarks.</title><p><italic><tp:taxon-name><tp:taxon-name-part taxon-name-part-type="genus">Leucinodes</tp:taxon-name-part> <tp:taxon-name-part taxon-name-part-type="species">cordalis</tp:taxon-name-part></tp:taxon-name></italic> is known to occur in New Zealand, Australia, and Indonesia: Sulawesi (<xref ref-type="bibr" rid="B58">Snellen 1880</xref>, <xref ref-type="bibr" rid="B13">Dugdale 1988</xref>, <xref ref-type="bibr" rid="B56">Shaffer et al. 1996</xref>).</p></tp:treatment-sec><ref-list><ref id="B28"><mixed-citation xmlns:xlink="http://www.w3.org/1999/xlink" xlink:type="simple"><person-group><name name-style="western"><surname>Hampson</surname><given-names>GF</given-names></name></person-group> (<year>1899</year>) <article-title>A revision of the moths of the subfamily <tp:taxon-name><tp:taxon-name-part taxon-name-part-type="subfamily">Pyraustinae</tp:taxon-name-part></tp:taxon-name> and family <tp:taxon-name><tp:taxon-name-part taxon-name-part-type="family">Pyralidae</tp:taxon-name-part></tp:taxon-name>. Part II.</article-title><source>Proceedings of the General Meetings for Scientific Business of the Zoological Society of London</source><volume>1899</volume>(<issue>1</issue>): <fpage>172</fpage>–<lpage>291</lpage>.</mixed-citation></ref><ref id="B58"><mixed-citation xmlns:xlink="http://www.w3.org/1999/xlink" xlink:type="simple"><person-group><name name-style="western"><surname>Snellen</surname><given-names>PCT</given-names></name></person-group> (<year>1880</year>) <article-title>Nieuwe Pyraliden op het Eiland Celebes gevonden door Mr. M. C. Piepers.</article-title><source>Tijdschrift voor Entomologie</source><volume>23</volume>: <fpage>198</fpage>–<lpage>250</lpage>.</mixed-citation></ref><ref id="B13"><mixed-citation xmlns:xlink="http://www.w3.org/1999/xlink" xlink:type="simple"><person-group><name name-style="western"><surname>Dugdale</surname><given-names>JS</given-names></name></person-group> (<year>1988</year>) <article-title><tp:taxon-name><tp:taxon-name-part taxon-name-part-type="order">Lepidoptera</tp:taxon-name-part></tp:taxon-name> - annotated catalogue, and keys to family-group taxa.</article-title><source>Fauna of New Zealand, Wellington</source><volume>14</volume>: <fpage>1</fpage>–<lpage>262</lpage>.</mixed-citation></ref><ref id="B56"><mixed-citation xmlns:xlink="http://www.w3.org/1999/xlink" xlink:type="simple"><person-group><name name-style="western"><surname>Shaffer</surname><given-names>M</given-names></name><name name-style="western"><surname>Nielsen</surname><given-names>ES</given-names></name><name name-style="western"><surname>Horak</surname><given-names>M</given-names></name></person-group> (<year>1996</year>) <article-title><tp:taxon-name><tp:taxon-name-part taxon-name-part-type="superfamily">Pyraloidea</tp:taxon-name-part></tp:taxon-name>.</article-title> In: <person-group><name name-style="western"><surname>Nielsen</surname><given-names>ES</given-names></name><name name-style="western"><surname>Edwards</surname><given-names>ED</given-names></name><name name-style="western"><surname>Rangsi</surname><given-names>TV</given-names></name></person-group> (<role>Eds</role>) <source>Checklist of the <tp:taxon-name><tp:taxon-name-part taxon-name-part-type="order">Lepidoptera</tp:taxon-name-part></tp:taxon-name> of Australia</source>. In: <person-group><name name-style="western"><surname>Nielsen</surname><given-names>ES</given-names></name></person-group>. <source>Monographs on Australian <tp:taxon-name><tp:taxon-name-part taxon-name-part-type="order">Lepidoptera</tp:taxon-name-part></tp:taxon-name></source><volume>4 4</volume>. <publisher-name>CSIRO Division of Entomology</publisher-name>, <publisher-loc>Canberra</publisher-loc>, <fpage>164</fpage>–<lpage>199</lpage>.</mixed-citation></ref></ref-list></tp:taxon-treatment>
