# Supplementary material for: Discovery of an unknown diversity of Leucinodes species damaging Solanaceae fruits in sub-Saharan Africa and moving in trade (Insecta, Lepidoptera, Pyraloidea)
Source: Zookeys. 2015 Jan 19;(472):117–62. doi: 10.3897/zookeys.472.8781 (PMC4304033; doi:10.3897/zookeys.472.8781)
Supplement: XML Treatment for Leucinodes grisealis [file zookeys.472.8781-treatment14.xml]

<!DOCTYPE tp:taxon-treatment
  PUBLIC "-//TaxonX//DTD Taxonomic Treatment Publishing DTD v0 20100105//EN" "tax-treatment-NSO.dtd">
<tp:taxon-treatment xmlns:tp="http://www.plazi.org/taxpub"><tp:treatment-meta><kwd-group><label>Taxon classification</label><kwd><named-content content-type="kingdom">Animalia</named-content></kwd><kwd><named-content content-type="order">Lepidoptera</named-content></kwd><kwd><named-content content-type="family">Crambidae</named-content></kwd></kwd-group><mixed-citation publication-type="journal"><person-group><name><surname>Mally</surname><given-names>Richard</given-names></name><name><surname>Korycinska</surname><given-names>Anastasia</given-names></name><name><surname>Agassiz</surname><given-names>David J. L.</given-names></name><name><surname>Hall</surname><given-names>Jayne</given-names></name><name><surname>Hodgetts</surname><given-names>Jennifer</given-names></name><name><surname>Nuss</surname><given-names>Matthias</given-names></name></person-group><article-title>Discovery of an unknown diversity of <italic><tp:taxon-name><tp:taxon-name-part taxon-name-part-type="genus">Leucinodes</tp:taxon-name-part></tp:taxon-name></italic> species damaging <tp:taxon-name><tp:taxon-name-part taxon-name-part-type="family">Solanaceae</tp:taxon-name-part></tp:taxon-name> fruits in sub-Saharan Africa and moving in trade (<tp:taxon-name><tp:taxon-name-part taxon-name-part-type="class">Insecta</tp:taxon-name-part></tp:taxon-name>, <tp:taxon-name><tp:taxon-name-part taxon-name-part-type="order">Lepidoptera</tp:taxon-name-part></tp:taxon-name>, <tp:taxon-name><tp:taxon-name-part taxon-name-part-type="superfamily">Pyraloidea</tp:taxon-name-part></tp:taxon-name>)</article-title><source>Zookeys</source><day>19</day><month>1</month><year>2015</year><volume>2015</volume><issue>472</issue><fpage>117</fpage><lpage>162</lpage><pub-id pub-id-type="doi">10.3897/zookeys.472.8781</pub-id></mixed-citation></tp:treatment-meta><tp:nomenclature><tp:taxon-name>
                            <tp:taxon-name-part taxon-name-part-type="genus">Leucinodes</tp:taxon-name-part>
                            <tp:taxon-name-part taxon-name-part-type="species">grisealis</tp:taxon-name-part>
                        </tp:taxon-name><tp:taxon-authority>(Kenrick, 1912)</tp:taxon-authority><tp:taxon-status xmlns:xlink="http://www.w3.org/1999/xlink" xlink:type="simple">comb. n. (misplaced) (Sceliodes)</tp:taxon-status></tp:nomenclature><tp:treatment-sec sec-type="Type locality"><title>Type locality.</title><p>Indonesia, Dutch New Guinea [West Papua], Arfak Mountains, 4000 ft</p></tp:treatment-sec><tp:treatment-sec sec-type="Material examined"><title>Material examined.</title><p>Holotype ♂ [circular label with red border] “Type”, [rectangular whitish label, handwritten, first two words underlined] “<tp:taxon-name><tp:taxon-name-part taxon-name-part-type="genus">Sceliodes</tp:taxon-name-part></tp:taxon-name> | <tp:taxon-name><tp:taxon-name-part taxon-name-part-type="species">grisealis</tp:taxon-name-part></tp:taxon-name> | Kenrick. | TYPE.”, [rectangular white label, handwritten] “<tp:taxon-name><tp:taxon-name-part taxon-name-part-type="genus">SCELIODES</tp:taxon-name-part></tp:taxon-name> | <tp:taxon-name><tp:taxon-name-part taxon-name-part-type="species">grisealis</tp:taxon-name-part></tp:taxon-name>”, [rectangular greyish label] “Arfak Mountains, | North New Guinea. | 4,000ft. Feb.-Mar., 1909. | C.B.Pratt.”, [rectangular white label] “Kenrick Coll. | Brit.Mus. | 1928–34.” (BMNH). Female unknown.</p></tp:treatment-sec><tp:treatment-sec sec-type="Remarks"><title>Remarks.</title><p>Due to the synonymisation of <italic><tp:taxon-name><tp:taxon-name-part taxon-name-part-type="genus">Sceliodes</tp:taxon-name-part></tp:taxon-name></italic>, this species is provisionally transferred to <italic><tp:taxon-name><tp:taxon-name-part taxon-name-part-type="genus">Leucinodes</tp:taxon-name-part></tp:taxon-name></italic>, as no proper generic placement has been found. Compared to <italic><tp:taxon-name><tp:taxon-name-part taxon-name-part-type="genus">Leucinodes</tp:taxon-name-part></tp:taxon-name></italic>, several differences can be found in wing pattern of <italic><tp:taxon-name><tp:taxon-name-part taxon-name-part-type="species">grisealis</tp:taxon-name-part></tp:taxon-name></italic> Kenrick, 1912: In the fore wing, the postmedian line is originating in the apex, and its median protrusion is closely approaching the termen; the half moon-shaped patch below apex is protruding beyond M<sub>3</sub>; in the hind wing, the postmedian line is originating closer to the apex and is running closer to the termen.</p></tp:treatment-sec></tp:taxon-treatment>
