# Supplementary material for: Discovery of an unknown diversity of Leucinodes species damaging Solanaceae fruits in sub-Saharan Africa and moving in trade (Insecta, Lepidoptera, Pyraloidea)
Source: Zookeys. 2015 Jan 19;(472):117–62. doi: 10.3897/zookeys.472.8781 (PMC4304033; doi:10.3897/zookeys.472.8781)
Supplement: XML Treatment for Analyta [file zookeys.472.8781-treatment15.xml]

<!DOCTYPE tp:taxon-treatment
  PUBLIC "-//TaxonX//DTD Taxonomic Treatment Publishing DTD v0 20100105//EN" "tax-treatment-NSO.dtd">
<tp:taxon-treatment xmlns:tp="http://www.plazi.org/taxpub"><tp:treatment-meta><kwd-group><label>Taxon classification</label><kwd><named-content content-type="kingdom">Animalia</named-content></kwd><kwd><named-content content-type="order">Lepidoptera</named-content></kwd><kwd><named-content content-type="family">Crambidae</named-content></kwd></kwd-group><mixed-citation publication-type="journal"><person-group><name><surname>Mally</surname><given-names>Richard</given-names></name><name><surname>Korycinska</surname><given-names>Anastasia</given-names></name><name><surname>Agassiz</surname><given-names>David J. L.</given-names></name><name><surname>Hall</surname><given-names>Jayne</given-names></name><name><surname>Hodgetts</surname><given-names>Jennifer</given-names></name><name><surname>Nuss</surname><given-names>Matthias</given-names></name></person-group><article-title>Discovery of an unknown diversity of <italic><tp:taxon-name><tp:taxon-name-part taxon-name-part-type="genus">Leucinodes</tp:taxon-name-part></tp:taxon-name></italic> species damaging <tp:taxon-name><tp:taxon-name-part taxon-name-part-type="family">Solanaceae</tp:taxon-name-part></tp:taxon-name> fruits in sub-Saharan Africa and moving in trade (<tp:taxon-name><tp:taxon-name-part taxon-name-part-type="class">Insecta</tp:taxon-name-part></tp:taxon-name>, <tp:taxon-name><tp:taxon-name-part taxon-name-part-type="order">Lepidoptera</tp:taxon-name-part></tp:taxon-name>, <tp:taxon-name><tp:taxon-name-part taxon-name-part-type="superfamily">Pyraloidea</tp:taxon-name-part></tp:taxon-name>)</article-title><source>Zookeys</source><day>19</day><month>1</month><year>2015</year><volume>2015</volume><issue>472</issue><fpage>117</fpage><lpage>162</lpage><pub-id pub-id-type="doi">10.3897/zookeys.472.8781</pub-id></mixed-citation></tp:treatment-meta><tp:nomenclature><tp:taxon-name>
                            <tp:taxon-name-part taxon-name-part-type="genus">Analyta</tp:taxon-name-part>
                        </tp:taxon-name><tp:taxon-authority>Lederer, 1863</tp:taxon-authority><tp:nomenclature-citation-list><tp:nomenclature-citation><tp:taxon-name><tp:taxon-name-part taxon-name-part-type="genus">Analyta</tp:taxon-name-part></tp:taxon-name><comment> Lederer, 1863. Type species: <italic><tp:taxon-name><tp:taxon-name-part taxon-name-part-type="genus">Analyta</tp:taxon-name-part> <tp:taxon-name-part taxon-name-part-type="species">albicillalis</tp:taxon-name-part></tp:taxon-name></italic> Lederer, 1863.</comment></tp:nomenclature-citation><tp:nomenclature-citation><tp:taxon-name><tp:taxon-name-part taxon-name-part-type="genus">Hyperanalyta</tp:taxon-name-part></tp:taxon-name><comment> Strand, 1918, <bold>syn. rev.</bold> Type species: <italic><tp:taxon-name><tp:taxon-name-part taxon-name-part-type="genus">Analyta</tp:taxon-name-part> <tp:taxon-name-part taxon-name-part-type="species">pseudoapicalis</tp:taxon-name-part></tp:taxon-name></italic> Strand, 1918.</comment></tp:nomenclature-citation><tp:nomenclature-citation><tp:taxon-name><tp:taxon-name-part taxon-name-part-type="genus">Analyta</tp:taxon-name-part> <tp:taxon-name-part taxon-name-part-type="species">apicalis</tp:taxon-name-part></tp:taxon-name><comment> (Hampson, 1896), <bold>comb. n.</bold> (<italic><tp:taxon-name><tp:taxon-name-part taxon-name-part-type="genus">Leucinodes</tp:taxon-name-part></tp:taxon-name></italic>). Type locality: India, Dharamsala. Sri Lanka.</comment></tp:nomenclature-citation><tp:nomenclature-citation><tp:taxon-name><tp:taxon-name-part taxon-name-part-type="genus">Analyta</tp:taxon-name-part> (<tp:taxon-name-part taxon-name-part-type="subgenus">Hyperanalyta</tp:taxon-name-part>) <tp:taxon-name-part taxon-name-part-type="species">pseudoapicalis</tp:taxon-name-part></tp:taxon-name><comment> Strand, 1918 (synonymised by <xref ref-type="bibr" rid="B57">Shibuya 1928</xref>). Type locality: China, Taiwan, Anping.</comment></tp:nomenclature-citation></tp:nomenclature-citation-list></tp:nomenclature><tp:treatment-sec sec-type="Material examined"><title>Material examined.</title><p>Types: Holotype <!--PageBreak--><italic><tp:taxon-name><tp:taxon-name-part taxon-name-part-type="species">albicillalis</tp:taxon-name-part></tp:taxon-name></italic> [circular white label with red border] “Type”, [beige label with brown border and triangular edges] “Amboina | Doll.”, [rectangular white label] “Felder | Collection.”, [rectangular white label] “Rothschild | Bequest | B.M.1939-1.”, [rectangular beige handwritten label] “Amboina | Dol.”, [rectangular beige handwritten label] “<tp:taxon-name><tp:taxon-name-part taxon-name-part-type="genus">Analyta</tp:taxon-name-part></tp:taxon-name> | <tp:taxon-name><tp:taxon-name-part taxon-name-part-type="species">albicillalis</tp:taxon-name-part></tp:taxon-name> m”, [rectangular brown label with central white area, roundly bordered by dark brown and yellow] “<tp:taxon-name><tp:taxon-name-part taxon-name-part-type="species">albicillalis</tp:taxon-name-part></tp:taxon-name> Led.” (BMNH); Holotype <italic><tp:taxon-name><tp:taxon-name-part taxon-name-part-type="species">apicalis</tp:taxon-name-part></tp:taxon-name></italic> ♂ [circular label with red border] “Type”, [rectangular white label] “4-94”, [rectangular white label] “Ceylon | 95-119”, [rectangular white handwritten label] “<tp:taxon-name><tp:taxon-name-part taxon-name-part-type="genus">Leucinodes</tp:taxon-name-part></tp:taxon-name> | <tp:taxon-name><tp:taxon-name-part taxon-name-part-type="species">apicalis</tp:taxon-name-part></tp:taxon-name> | type ♂ Hmpsn.”, transparent capsule with abdomen (BMNH); Holotype <italic><tp:taxon-name><tp:taxon-name-part taxon-name-part-type="species">pseudoapicalis</tp:taxon-name-part></tp:taxon-name></italic> ♂ [red rectangular label] “Holotypus”, [white rectangular label] “Anping | Formosa | H. Sauter VI.1911.”, [rectangular white label] “<tp:taxon-name><tp:taxon-name-part taxon-name-part-type="genus">Analyta</tp:taxon-name-part></tp:taxon-name> | <tp:taxon-name><tp:taxon-name-part taxon-name-part-type="species">pseudoapi</tp:taxon-name-part></tp:taxon-name> | calis m.| Strand det. ♂” (SDEI).</p></tp:treatment-sec><tp:treatment-sec sec-type="Remarks"><title>Remarks.</title><p><italic><tp:taxon-name><tp:taxon-name-part taxon-name-part-type="genus">Hyperanalyta</tp:taxon-name-part></tp:taxon-name></italic> Strand, 1918, with type species <italic><tp:taxon-name><tp:taxon-name-part taxon-name-part-type="genus">Analyta</tp:taxon-name-part> <tp:taxon-name-part taxon-name-part-type="species">pseudoapicalis</tp:taxon-name-part></tp:taxon-name></italic> Strand, 1918 was established as a subgenus of <italic><tp:taxon-name><tp:taxon-name-part taxon-name-part-type="genus">Analyta</tp:taxon-name-part></tp:taxon-name></italic> Lederer, 1863. Later, <italic><tp:taxon-name><tp:taxon-name-part taxon-name-part-type="genus">Analyta</tp:taxon-name-part> <tp:taxon-name-part taxon-name-part-type="species">pseudoapicalis</tp:taxon-name-part></tp:taxon-name></italic> was synonymised with <italic><tp:taxon-name><tp:taxon-name-part taxon-name-part-type="genus">Leucinodes</tp:taxon-name-part> <tp:taxon-name-part taxon-name-part-type="species">apicalis</tp:taxon-name-part></tp:taxon-name></italic> Hampson, 1896 by <xref ref-type="bibr" rid="B57">Shibuya 1928</xref>. Thus, <italic><tp:taxon-name><tp:taxon-name-part taxon-name-part-type="genus">Hyperanalyta</tp:taxon-name-part></tp:taxon-name></italic> had to be regarded as a synonym of <italic><tp:taxon-name><tp:taxon-name-part taxon-name-part-type="genus">Leucinodes</tp:taxon-name-part></tp:taxon-name></italic>. Our investigation of <italic><tp:taxon-name><tp:taxon-name-part taxon-name-part-type="genus">Leucinodes</tp:taxon-name-part> <tp:taxon-name-part taxon-name-part-type="species">apicalis</tp:taxon-name-part></tp:taxon-name></italic>, <italic><tp:taxon-name><tp:taxon-name-part taxon-name-part-type="genus">Analyta</tp:taxon-name-part> <tp:taxon-name-part taxon-name-part-type="species">pseudoapicalis</tp:taxon-name-part></tp:taxon-name></italic> and <italic><tp:taxon-name><tp:taxon-name-part taxon-name-part-type="genus">Analyta</tp:taxon-name-part> <tp:taxon-name-part taxon-name-part-type="species">albicillalis</tp:taxon-name-part></tp:taxon-name></italic> Lederer, 1863, the type species of <italic><tp:taxon-name><tp:taxon-name-part taxon-name-part-type="genus">Analyta</tp:taxon-name-part></tp:taxon-name></italic> Lederer, 1863, showed for all three species group taxa the presence of two frenular bristles in females (one in <italic><tp:taxon-name><tp:taxon-name-part taxon-name-part-type="genus">Leucinodes</tp:taxon-name-part></tp:taxon-name></italic>), the lack of distal discoidal stigma and L-shaped or triangular spot at central dorsum as characteristic for <italic><tp:taxon-name><tp:taxon-name-part taxon-name-part-type="genus">Leucinodes</tp:taxon-name-part></tp:taxon-name></italic>, but a homologous wing pattern common for the three taxa: forewing antemedian area brown; distal discoidal stigma a pale brown thin line; postmedian line sinuate; apical dark spot reaching outer forewing margin (white border in <italic><tp:taxon-name><tp:taxon-name-part taxon-name-part-type="genus">Leucinodes</tp:taxon-name-part></tp:taxon-name></italic>). We therefore rule out the congenerity of <italic><tp:taxon-name><tp:taxon-name-part taxon-name-part-type="genus">Leucinodes</tp:taxon-name-part> <tp:taxon-name-part taxon-name-part-type="species">apicalis</tp:taxon-name-part></tp:taxon-name></italic> and <italic><tp:taxon-name><tp:taxon-name-part taxon-name-part-type="genus">Analyta</tp:taxon-name-part> <tp:taxon-name-part taxon-name-part-type="species">pseudoapicalis</tp:taxon-name-part></tp:taxon-name></italic> with <italic><tp:taxon-name><tp:taxon-name-part taxon-name-part-type="genus">Leucinodes</tp:taxon-name-part></tp:taxon-name></italic> and transfer both to <italic><tp:taxon-name><tp:taxon-name-part taxon-name-part-type="genus">Analyta</tp:taxon-name-part></tp:taxon-name></italic>.</p></tp:treatment-sec><ref-list><ref id="B57"><mixed-citation xmlns:xlink="http://www.w3.org/1999/xlink" xlink:type="simple"><person-group><name name-style="western"><surname>Shibuya</surname><given-names>J</given-names></name></person-group> (<year>1928</year>) <article-title>The systematic study on the Formosan <tp:taxon-name><tp:taxon-name-part taxon-name-part-type="family">Pyralidae</tp:taxon-name-part></tp:taxon-name>.</article-title><source>Journal of the Faculty of Agriculture, Hokkaido Imperial University</source><volume>22</volume>(<issue>1</issue>): <fpage>1</fpage>–<lpage>300</lpage>, pls 1–9.</mixed-citation></ref></ref-list></tp:taxon-treatment>
