# Supplementary material for: Discovery of an unknown diversity of Leucinodes species damaging Solanaceae fruits in sub-Saharan Africa and moving in trade (Insecta, Lepidoptera, Pyraloidea)
Source: Zookeys. 2015 Jan 19;(472):117–62. doi: 10.3897/zookeys.472.8781 (PMC4304033; doi:10.3897/zookeys.472.8781)
Supplement: XML Treatment for Lygropia aureomarginalis [file zookeys.472.8781-treatment17.xml]

<!DOCTYPE tp:taxon-treatment
  PUBLIC "-//TaxonX//DTD Taxonomic Treatment Publishing DTD v0 20100105//EN" "tax-treatment-NSO.dtd">
<tp:taxon-treatment xmlns:tp="http://www.plazi.org/taxpub"><tp:treatment-meta><kwd-group><label>Taxon classification</label><kwd><named-content content-type="kingdom">Animalia</named-content></kwd><kwd><named-content content-type="order">Lepidoptera</named-content></kwd><kwd><named-content content-type="family">Crambidae</named-content></kwd></kwd-group><mixed-citation publication-type="journal"><person-group><name><surname>Mally</surname><given-names>Richard</given-names></name><name><surname>Korycinska</surname><given-names>Anastasia</given-names></name><name><surname>Agassiz</surname><given-names>David J. L.</given-names></name><name><surname>Hall</surname><given-names>Jayne</given-names></name><name><surname>Hodgetts</surname><given-names>Jennifer</given-names></name><name><surname>Nuss</surname><given-names>Matthias</given-names></name></person-group><article-title>Discovery of an unknown diversity of <italic><tp:taxon-name><tp:taxon-name-part taxon-name-part-type="genus">Leucinodes</tp:taxon-name-part></tp:taxon-name></italic> species damaging <tp:taxon-name><tp:taxon-name-part taxon-name-part-type="family">Solanaceae</tp:taxon-name-part></tp:taxon-name> fruits in sub-Saharan Africa and moving in trade (<tp:taxon-name><tp:taxon-name-part taxon-name-part-type="class">Insecta</tp:taxon-name-part></tp:taxon-name>, <tp:taxon-name><tp:taxon-name-part taxon-name-part-type="order">Lepidoptera</tp:taxon-name-part></tp:taxon-name>, <tp:taxon-name><tp:taxon-name-part taxon-name-part-type="superfamily">Pyraloidea</tp:taxon-name-part></tp:taxon-name>)</article-title><source>Zookeys</source><day>19</day><month>1</month><year>2015</year><volume>2015</volume><issue>472</issue><fpage>117</fpage><lpage>162</lpage><pub-id pub-id-type="doi">10.3897/zookeys.472.8781</pub-id></mixed-citation></tp:treatment-meta><tp:nomenclature><tp:taxon-name>
                            <tp:taxon-name-part taxon-name-part-type="genus">Lygropia</tp:taxon-name-part>
                            <tp:taxon-name-part taxon-name-part-type="species">aureomarginalis</tp:taxon-name-part>
                        </tp:taxon-name><tp:taxon-authority>(Gaede, 1916)</tp:taxon-authority><tp:taxon-status xmlns:xlink="http://www.w3.org/1999/xlink" xlink:type="simple">comb. n. (Leucinodes)</tp:taxon-status></tp:nomenclature><tp:treatment-sec sec-type="Type locality"><title>Type locality.</title><p>Cameroon, Buea.</p></tp:treatment-sec><tp:treatment-sec sec-type="Material examined"><title>Material examined.</title><p>Holotype ♂ [small blue label] “Gr. Kamerunberg | Buea 1.–10. XI. 10 | 1000–1200 m | E. Hintz S. G.”, [large blue handwritten label with black border] “<tp:taxon-name><tp:taxon-name-part taxon-name-part-type="genus">Leucinodes</tp:taxon-name-part></tp:taxon-name> | <tp:taxon-name><tp:taxon-name-part taxon-name-part-type="species">aureomarginalis</tp:taxon-name-part></tp:taxon-name> | 83:8a Type Gaede” (ZMHB).</p></tp:treatment-sec><tp:treatment-sec sec-type="Remarks"><title>Remarks.</title><p><italic><tp:taxon-name><tp:taxon-name-part taxon-name-part-type="genus">Lygropia</tp:taxon-name-part></tp:taxon-name></italic> is a polyphyletic genus containing 62 species (<xref ref-type="bibr" rid="B47">Nuss et al. 2003–2014</xref>). We provisionally transfer <italic><tp:taxon-name><tp:taxon-name-part taxon-name-part-type="genus">Lygropia</tp:taxon-name-part> <tp:taxon-name-part taxon-name-part-type="species">aureomarginalis</tp:taxon-name-part></tp:taxon-name></italic> (Gaede, 1916), <bold>comb. n.</bold> (<italic><tp:taxon-name><tp:taxon-name-part taxon-name-part-type="genus">Leucinodes</tp:taxon-name-part></tp:taxon-name></italic>) from Cameroon to this genus, as this species, according to wing pattern elements, is congeneric, if not conspecific, to <italic><tp:taxon-name><tp:taxon-name-part taxon-name-part-type="genus">Lygropia</tp:taxon-name-part> <tp:taxon-name-part taxon-name-part-type="species">vinanyalis</tp:taxon-name-part></tp:taxon-name></italic> Viette, 1958 from Madagascar. <italic><tp:taxon-name><tp:taxon-name-part taxon-name-part-type="genus">Lygropia</tp:taxon-name-part> <tp:taxon-name-part taxon-name-part-type="species">aureomarginalis</tp:taxon-name-part></tp:taxon-name></italic> can be distinguished externally from species of <italic><tp:taxon-name><tp:taxon-name-part taxon-name-part-type="genus">Leucinodes</tp:taxon-name-part></tp:taxon-name></italic> by the shiny golden wing maculation and the presence of two frenulum bristles in the female.</p><!--PageBreak--></tp:treatment-sec><ref-list><ref id="B47"><mixed-citation xmlns:xlink="http://www.w3.org/1999/xlink" xlink:type="simple"><person-group><name name-style="western"><surname>Nuss</surname><given-names>M</given-names></name><name name-style="western"><surname>Landry</surname><given-names>B</given-names></name><name name-style="western"><surname>Mally</surname><given-names>R</given-names></name><name name-style="western"><surname>Vegliante</surname><given-names>F</given-names></name><name name-style="western"><surname>Tränkner</surname><given-names>A</given-names></name><name name-style="western"><surname>Bauer</surname><given-names>F</given-names></name><name name-style="western"><surname>Hayden</surname><given-names>JE</given-names></name><name name-style="western"><surname>Segerer</surname><given-names>A</given-names></name><name name-style="western"><surname>Schouten</surname><given-names>R</given-names></name><name name-style="western"><surname>Li</surname><given-names>H</given-names></name><name name-style="western"><surname>Trofimova</surname><given-names>T</given-names></name><name name-style="western"><surname>Solis</surname><given-names>MA</given-names></name><name name-style="western"><surname>De Prins</surname><given-names>J</given-names></name><name name-style="western"><surname>Speidel</surname><given-names>W</given-names></name></person-group> (<year>2003–2014</year>) <source>Global Information System on <tp:taxon-name><tp:taxon-name-part taxon-name-part-type="superfamily">Pyraloidea</tp:taxon-name-part></tp:taxon-name></source>. <ext-link ext-link-type="uri" xlink:href="http://www.pyraloidea.org" xlink:type="simple">http://www.pyraloidea.org</ext-link></mixed-citation></ref></ref-list></tp:taxon-treatment>
