# Supplementary material for: Discovery of an unknown diversity of Leucinodes species damaging Solanaceae fruits in sub-Saharan Africa and moving in trade (Insecta, Lepidoptera, Pyraloidea)
Source: Zookeys. 2015 Jan 19;(472):117–62. doi: 10.3897/zookeys.472.8781 (PMC4304033; doi:10.3897/zookeys.472.8781)
Supplement: XML Treatment for Syllepte [file zookeys.472.8781-treatment18.xml]

<!DOCTYPE tp:taxon-treatment
  PUBLIC "-//TaxonX//DTD Taxonomic Treatment Publishing DTD v0 20100105//EN" "tax-treatment-NSO.dtd">
<tp:taxon-treatment xmlns:tp="http://www.plazi.org/taxpub"><tp:treatment-meta><kwd-group><label>Taxon classification</label><kwd><named-content content-type="kingdom">Animalia</named-content></kwd><kwd><named-content content-type="order">Lepidoptera</named-content></kwd><kwd><named-content content-type="family">Crambidae</named-content></kwd></kwd-group><mixed-citation publication-type="journal"><person-group><name><surname>Mally</surname><given-names>Richard</given-names></name><name><surname>Korycinska</surname><given-names>Anastasia</given-names></name><name><surname>Agassiz</surname><given-names>David J. L.</given-names></name><name><surname>Hall</surname><given-names>Jayne</given-names></name><name><surname>Hodgetts</surname><given-names>Jennifer</given-names></name><name><surname>Nuss</surname><given-names>Matthias</given-names></name></person-group><article-title>Discovery of an unknown diversity of <italic><tp:taxon-name><tp:taxon-name-part taxon-name-part-type="genus">Leucinodes</tp:taxon-name-part></tp:taxon-name></italic> species damaging <tp:taxon-name><tp:taxon-name-part taxon-name-part-type="family">Solanaceae</tp:taxon-name-part></tp:taxon-name> fruits in sub-Saharan Africa and moving in trade (<tp:taxon-name><tp:taxon-name-part taxon-name-part-type="class">Insecta</tp:taxon-name-part></tp:taxon-name>, <tp:taxon-name><tp:taxon-name-part taxon-name-part-type="order">Lepidoptera</tp:taxon-name-part></tp:taxon-name>, <tp:taxon-name><tp:taxon-name-part taxon-name-part-type="superfamily">Pyraloidea</tp:taxon-name-part></tp:taxon-name>)</article-title><source>Zookeys</source><day>19</day><month>1</month><year>2015</year><volume>2015</volume><issue>472</issue><fpage>117</fpage><lpage>162</lpage><pub-id pub-id-type="doi">10.3897/zookeys.472.8781</pub-id></mixed-citation></tp:treatment-meta><tp:nomenclature><tp:taxon-name>
                            <tp:taxon-name-part taxon-name-part-type="genus">Syllepte</tp:taxon-name-part>
                        </tp:taxon-name><tp:taxon-authority>Hübner, 1823</tp:taxon-authority><tp:nomenclature-citation-list><tp:nomenclature-citation><tp:taxon-name><tp:taxon-name-part taxon-name-part-type="genus">Syllepte</tp:taxon-name-part></tp:taxon-name><comment> Hübner, 1823. Type species: <italic><tp:taxon-name><tp:taxon-name-part taxon-name-part-type="genus">Syllepte</tp:taxon-name-part> <tp:taxon-name-part taxon-name-part-type="species">incomptalis</tp:taxon-name-part></tp:taxon-name></italic> Hübner, 1823.</comment></tp:nomenclature-citation><tp:nomenclature-citation><tp:taxon-name><tp:taxon-name-part taxon-name-part-type="genus">Syllepte</tp:taxon-name-part> <tp:taxon-name-part taxon-name-part-type="species">hemichionalis</tp:taxon-name-part></tp:taxon-name><comment> (Mabille, 1900), <bold>comb. rev.</bold> (<italic><tp:taxon-name><tp:taxon-name-part taxon-name-part-type="genus">Sylepta</tp:taxon-name-part></tp:taxon-name></italic> [sic]). Type locality: Madagascar, baie d’Antongil</comment></tp:nomenclature-citation><tp:nomenclature-citation><tp:taxon-name><tp:taxon-name-part taxon-name-part-type="genus">Syllepte</tp:taxon-name-part> <tp:taxon-name-part taxon-name-part-type="species">hemichionalis</tp:taxon-name-part> <tp:taxon-name-part taxon-name-part-type="subspecies">idalis</tp:taxon-name-part></tp:taxon-name><comment> Viette, 1958, <bold>comb. rev.</bold> (<italic><tp:taxon-name><tp:taxon-name-part taxon-name-part-type="genus">Syllepta</tp:taxon-name-part></tp:taxon-name></italic> [sic]). Type locality: Comoros, Mohéli.</comment></tp:nomenclature-citation><tp:nomenclature-citation><tp:taxon-name><tp:taxon-name-part taxon-name-part-type="genus">Syllepte</tp:taxon-name-part> <tp:taxon-name-part taxon-name-part-type="species">vagans</tp:taxon-name-part></tp:taxon-name><comment> (Tutt, 1890), <bold>comb. n.</bold> (<italic><tp:taxon-name><tp:taxon-name-part taxon-name-part-type="genus">Aphytoceros</tp:taxon-name-part></tp:taxon-name></italic>). Type locality: Great Britain, Chepstow.</comment></tp:nomenclature-citation><tp:nomenclature-citation><tp:taxon-name><tp:taxon-name-part taxon-name-part-type="genus">Aphytoceros</tp:taxon-name-part> <tp:taxon-name-part taxon-name-part-type="species">longipalpis</tp:taxon-name-part></tp:taxon-name><comment> Warren, 1892 (synonymised by <xref ref-type="bibr" rid="B63">South 1897</xref>). Type locality. South Africa, Transvaal.</comment></tp:nomenclature-citation></tp:nomenclature-citation-list></tp:nomenclature><tp:treatment-sec sec-type="Material examined"><title>Material examined.</title><p>Types: Holotype <italic><tp:taxon-name><tp:taxon-name-part taxon-name-part-type="species">hemichionalis</tp:taxon-name-part></tp:taxon-name></italic> ♂ [red label] “TYPE”, [pale green label] “MUSEUM PARIS | MADAGASCAR | BAIE D’ANTONGIL | A. MOCQUERYS 1898”, [whitish handwritten label] “<tp:taxon-name><tp:taxon-name-part taxon-name-part-type="genus">Sylepta</tp:taxon-name-part></tp:taxon-name> | <tp:taxon-name><tp:taxon-name-part taxon-name-part-type="species">hemichionalis</tp:taxon-name-part></tp:taxon-name> Mab. | Ann.Soc.Ent.Fr. | 1899 p. 745.”, [whitish handwritten label] “<tp:taxon-name><tp:taxon-name-part taxon-name-part-type="genus">Sylepta</tp:taxon-name-part></tp:taxon-name> | <tp:taxon-name><tp:taxon-name-part taxon-name-part-type="species">hemichionalis</tp:taxon-name-part></tp:taxon-name> | Mab.” (MNHN); Holotype subsp. <italic><tp:taxon-name><tp:taxon-name-part taxon-name-part-type="subspecies">idalis</tp:taxon-name-part></tp:taxon-name></italic> ♂ [red label] “TYPE”, [white label] “COMORES | MOHÉLI XI–1955 | A. ROBINSON”, [white handwritten label] “[underlined] <tp:taxon-name><tp:taxon-name-part taxon-name-part-type="genus">Sylepta</tp:taxon-name-part></tp:taxon-name> ♂ | [underlined] <tp:taxon-name><tp:taxon-name-part taxon-name-part-type="species">hemichionalis</tp:taxon-name-part></tp:taxon-name> | [underlined] <tp:taxon-name><tp:taxon-name-part taxon-name-part-type="species">idalis</tp:taxon-name-part></tp:taxon-name> n. subsp. | Holotype [underlined] P.Viette” (MNHN); Holotype syn. <italic><tp:taxon-name><tp:taxon-name-part taxon-name-part-type="species">longipalpis</tp:taxon-name-part></tp:taxon-name></italic> ♀ [circular label with red border] “Type”, [white label] “Transvaal | 91–21” (BMNH). The whereabouts of the type specimen of <italic><tp:taxon-name><tp:taxon-name-part taxon-name-part-type="species">vagans</tp:taxon-name-part></tp:taxon-name></italic> Tutt, 1890 are not known.</p></tp:treatment-sec><tp:treatment-sec sec-type="Remarks"><title>Remarks.</title><p><italic><tp:taxon-name><tp:taxon-name-part taxon-name-part-type="genus">Syllepte</tp:taxon-name-part> <tp:taxon-name-part taxon-name-part-type="species">hemichionalis</tp:taxon-name-part></tp:taxon-name></italic> and <italic><tp:taxon-name><tp:taxon-name-part taxon-name-part-type="genus">Syllepte</tp:taxon-name-part> <tp:taxon-name-part taxon-name-part-type="species">vagans</tp:taxon-name-part></tp:taxon-name></italic> are similar to each other in wing pattern elements, the presence of two frenular bristles in the female hindwings and features of male genitalia (see Suppl. material <xref ref-type="supplementary-material" rid="S2">2I</xref>), but not so to <italic><tp:taxon-name><tp:taxon-name-part taxon-name-part-type="genus">Leucinodes</tp:taxon-name-part></tp:taxon-name></italic>. Their wing pattern differs from <italic><tp:taxon-name><tp:taxon-name-part taxon-name-part-type="genus">Leucinodes</tp:taxon-name-part></tp:taxon-name></italic> in the following: forewing without the L-shaped or triangular spot at central dorsum of <italic><tp:taxon-name><tp:taxon-name-part taxon-name-part-type="genus">Leucinodes</tp:taxon-name-part></tp:taxon-name></italic> and without the half moon-shaped subapical patch; postmedian line broad, straight, but with long loop before dorsum, reaching to central part of forewing; dorsum with broad brown line leading from brown antemedian area to distal end of postmedian line; in the hindwing they have a comma- or V-shaped distal discoidal sigma, light brown with dark brown border. This homologous wing pattern is also found in <italic><tp:taxon-name><tp:taxon-name-part taxon-name-part-type="genus">Syllepte</tp:taxon-name-part> <tp:taxon-name-part taxon-name-part-type="species">chalybifascia</tp:taxon-name-part></tp:taxon-name></italic> Hampson, 1896 from India and <italic><tp:taxon-name><tp:taxon-name-part taxon-name-part-type="genus">Syllepte</tp:taxon-name-part> <tp:taxon-name-part taxon-name-part-type="species">dottoalis</tp:taxon-name-part></tp:taxon-name></italic> Schaus, 1927 from the Philippines, and we consider them congeneric with each other as well as with <italic><tp:taxon-name><tp:taxon-name-part taxon-name-part-type="genus">Syllepte</tp:taxon-name-part> <tp:taxon-name-part taxon-name-part-type="species">hemichionalis</tp:taxon-name-part></tp:taxon-name></italic> and <italic><tp:taxon-name><tp:taxon-name-part taxon-name-part-type="genus">Syllepte</tp:taxon-name-part> <tp:taxon-name-part taxon-name-part-type="species">vagans</tp:taxon-name-part></tp:taxon-name></italic>. The genus <italic><tp:taxon-name><tp:taxon-name-part taxon-name-part-type="genus">Syllepte</tp:taxon-name-part></tp:taxon-name></italic> comprises 193 species (<xref ref-type="bibr" rid="B47">Nuss et al. 2003–2014</xref>), is probably polyphyletic and in need for taxonomic revision.</p></tp:treatment-sec><tp:treatment-sec><!--Section generated to contain objects referenced in tp:taxon-treatment.--><supplementary-material xmlns:xlink="http://www.w3.org/1999/xlink" id="S2" position="float" orientation="portrait" xlink:type="simple"><label>Supplementary material 2</label><caption><p>Overview of barcoded specimens.</p></caption><p>Data type: sample list.</p><media xlink:href="zookeys-472-117-s002.docx" mimetype="docx" mime-subtype="docx file" position="float" orientation="portrait" xlink:type="simple" id="oo_37094.docx"/><permissions><license xlink:type="simple"><license-p>This dataset is made available under the Open Database License (<ext-link ext-link-type="uri" xlink:href="http://opendatacommons.org/licenses/odbl/1.0/" xlink:type="simple">http://opendatacommons.org/licenses/odbl/1.0/</ext-link>). The Open Database License (ODbL) is a license agreement intended to allow users to freely share, modify, and use this Dataset while maintaining this same freedom for others, provided that the original source and author(s) are credited.</license-p></license></permissions><attrib specific-use="authors">Richard Mally, Anastasia Korycinska, David J. L. Agassiz, Jayne Hall, Jennifer Hodgetts, Matthias Nuss</attrib></supplementary-material></tp:treatment-sec><ref-list><ref id="B63"><mixed-citation xmlns:xlink="http://www.w3.org/1999/xlink" xlink:type="simple"><person-group><name name-style="western"><surname>South</surname><given-names>R</given-names></name></person-group> (<year>1897</year>) <article-title><italic><tp:taxon-name><tp:taxon-name-part taxon-name-part-type="genus">Leuctinodes</tp:taxon-name-part> <tp:taxon-name-part taxon-name-part-type="species">vagans</tp:taxon-name-part></tp:taxon-name></italic>.</article-title><source>The Entomologist, London</source><volume>30</volume>: <lpage>126</lpage>.</mixed-citation></ref><ref id="B47"><mixed-citation xmlns:xlink="http://www.w3.org/1999/xlink" xlink:type="simple"><person-group><name name-style="western"><surname>Nuss</surname><given-names>M</given-names></name><name name-style="western"><surname>Landry</surname><given-names>B</given-names></name><name name-style="western"><surname>Mally</surname><given-names>R</given-names></name><name name-style="western"><surname>Vegliante</surname><given-names>F</given-names></name><name name-style="western"><surname>Tränkner</surname><given-names>A</given-names></name><name name-style="western"><surname>Bauer</surname><given-names>F</given-names></name><name name-style="western"><surname>Hayden</surname><given-names>JE</given-names></name><name name-style="western"><surname>Segerer</surname><given-names>A</given-names></name><name name-style="western"><surname>Schouten</surname><given-names>R</given-names></name><name name-style="western"><surname>Li</surname><given-names>H</given-names></name><name name-style="western"><surname>Trofimova</surname><given-names>T</given-names></name><name name-style="western"><surname>Solis</surname><given-names>MA</given-names></name><name name-style="western"><surname>De Prins</surname><given-names>J</given-names></name><name name-style="western"><surname>Speidel</surname><given-names>W</given-names></name></person-group> (<year>2003–2014</year>) <source>Global Information System on <tp:taxon-name><tp:taxon-name-part taxon-name-part-type="superfamily">Pyraloidea</tp:taxon-name-part></tp:taxon-name></source>. <ext-link ext-link-type="uri" xlink:href="http://www.pyraloidea.org" xlink:type="simple">http://www.pyraloidea.org</ext-link></mixed-citation></ref></ref-list></tp:taxon-treatment>
