# Supplementary material for: Discovery of an unknown diversity of Leucinodes species damaging Solanaceae fruits in sub-Saharan Africa and moving in trade (Insecta, Lepidoptera, Pyraloidea)
Source: Zookeys. 2015 Jan 19;(472):117–62. doi: 10.3897/zookeys.472.8781 (PMC4304033; doi:10.3897/zookeys.472.8781)
Supplement: XML Treatment for Deanolis iriocapna [file zookeys.472.8781-treatment20.xml]

<!DOCTYPE tp:taxon-treatment
  PUBLIC "-//TaxonX//DTD Taxonomic Treatment Publishing DTD v0 20100105//EN" "tax-treatment-NSO.dtd">
<tp:taxon-treatment xmlns:tp="http://www.plazi.org/taxpub"><tp:treatment-meta><kwd-group><label>Taxon classification</label><kwd><named-content content-type="kingdom">Animalia</named-content></kwd><kwd><named-content content-type="order">Lepidoptera</named-content></kwd><kwd><named-content content-type="family">Crambidae</named-content></kwd></kwd-group><mixed-citation publication-type="journal"><person-group><name><surname>Mally</surname><given-names>Richard</given-names></name><name><surname>Korycinska</surname><given-names>Anastasia</given-names></name><name><surname>Agassiz</surname><given-names>David J. L.</given-names></name><name><surname>Hall</surname><given-names>Jayne</given-names></name><name><surname>Hodgetts</surname><given-names>Jennifer</given-names></name><name><surname>Nuss</surname><given-names>Matthias</given-names></name></person-group><article-title>Discovery of an unknown diversity of <italic><tp:taxon-name><tp:taxon-name-part taxon-name-part-type="genus">Leucinodes</tp:taxon-name-part></tp:taxon-name></italic> species damaging <tp:taxon-name><tp:taxon-name-part taxon-name-part-type="family">Solanaceae</tp:taxon-name-part></tp:taxon-name> fruits in sub-Saharan Africa and moving in trade (<tp:taxon-name><tp:taxon-name-part taxon-name-part-type="class">Insecta</tp:taxon-name-part></tp:taxon-name>, <tp:taxon-name><tp:taxon-name-part taxon-name-part-type="order">Lepidoptera</tp:taxon-name-part></tp:taxon-name>, <tp:taxon-name><tp:taxon-name-part taxon-name-part-type="superfamily">Pyraloidea</tp:taxon-name-part></tp:taxon-name>)</article-title><source>Zookeys</source><day>19</day><month>1</month><year>2015</year><volume>2015</volume><issue>472</issue><fpage>117</fpage><lpage>162</lpage><pub-id pub-id-type="doi">10.3897/zookeys.472.8781</pub-id></mixed-citation></tp:treatment-meta><tp:nomenclature><tp:taxon-name>
                            <tp:taxon-name-part taxon-name-part-type="genus">Deanolis</tp:taxon-name-part>
                            <tp:taxon-name-part taxon-name-part-type="species">iriocapna</tp:taxon-name-part>
                        </tp:taxon-name><tp:taxon-authority>(Meyrick, 1938)</tp:taxon-authority><tp:taxon-status xmlns:xlink="http://www.w3.org/1999/xlink" xlink:type="simple">comb. n. (Sceliodes)</tp:taxon-status></tp:nomenclature><tp:treatment-sec sec-type="Type locality"><title>Type locality.</title><p>Indonesia, Yogyakarta</p></tp:treatment-sec><tp:treatment-sec sec-type="Material examined"><title>Material examined.</title><p>Holotype ♂ [circular label with red circle] “Holo- | type”, [white label] “südl. M.-Java | Djokjakarta | H.Overbeck”, [white label] “M600”, [white label] “<tp:taxon-name><tp:taxon-name-part taxon-name-part-type="genus">Sceliodes</tp:taxon-name-part></tp:taxon-name> | <tp:taxon-name><tp:taxon-name-part taxon-name-part-type="species">iriocapna</tp:taxon-name-part></tp:taxon-name> Meyr. | det. E. Meyrick.”, [white label] “<tp:taxon-name><tp:taxon-name-part taxon-name-part-type="genus">Sceliodes</tp:taxon-name-part></tp:taxon-name> | <tp:taxon-name><tp:taxon-name-part taxon-name-part-type="species">iriocapna</tp:taxon-name-part></tp:taxon-name> | 1/1 | Meyrick | E.Meyrick det. | in Meyrick Coll.”, [white label] “Meyrick Coll. | B.M. 1938-290.” (BMNH).</p></tp:treatment-sec><tp:treatment-sec sec-type="Remarks"><title>Remarks.</title><p>The wing pattern of <italic><tp:taxon-name><tp:taxon-name-part taxon-name-part-type="species">iriocapna</tp:taxon-name-part></tp:taxon-name></italic> Meyrick, 1938 exhibits none of the features found in <italic><tp:taxon-name><tp:taxon-name-part taxon-name-part-type="genus">Leucinodes</tp:taxon-name-part></tp:taxon-name></italic>. Instead, the fore wings are pale yellow, with a yellowish costa, a dark spot in both outer edges of the cell, and a reddish undulating margin along the termen. The hind wings are of the same pale yellow ground colour, and the anterior half of the termen exhibits a similar margin as found in the fore wings. This wing pattern is common to the genus <italic><tp:taxon-name><tp:taxon-name-part taxon-name-part-type="genus">Deanolis</tp:taxon-name-part></tp:taxon-name></italic> Snellen, 1899, where this species is correctly placed (pers. comm. James E. Hayden).</p></tp:treatment-sec></tp:taxon-treatment>
